# Supplementary material for: Independent Evolution of Strychnine Recognition by Bitter Taste Receptor Subtypes
Source: Front Mol Biosci. 2018 Mar 2;5:9. doi: 10.3389/fmolb.2018.00009 (PMC5840161; doi:10.3389/fmolb.2018.00009)
Supplement: Supplementary file 2 [file DataSheet2.zip]

Archive with 1 entries (1 files):
- Suppl. 2.xlsx
