# Supplementary material for: Independent Evolution of Strychnine Recognition by Bitter Taste Receptor Subtypes
Source: Front Mol Biosci. 2018 Mar 2;5:9. doi: 10.3389/fmolb.2018.00009 (PMC5840161; doi:10.3389/fmolb.2018.00009)
Supplement: Supplementary file 2 [file DataSheet2.zip › Suppl. 2.xlsx]

## Sheet: Summary
Key Positions	hT2R10	55%id_105IG_10OG			55%id_105IG_5OG			55%id_105IG_5OG(2)			55%id_116IG_10OG			55%id_116IG_5OG			55%id_116IG_5OG(2)			45%id_10OG			45%id_5OG			50IG+6OG				hT2R46	55%id_105IG_10OG			55%id_105IG_5OG			55%id_105IG_5OG(2)			55%id_116IG_10OG			55%id_116IG_5OG			55%id_116IG_5OG(2)			45%id_10OG
		(-1)	(-3)	(-5)	(-1)	(-3)	(-5)	(-1)	(-3)	(-5)	(-1)	(-3)	(-5)	(-1)	(-3)	(-5)	(-1)	(-3)	(-5)	(-1)	(-3)	(-5)	(-1)	(-3)	(-5)	(-1)	(-3)	(-5)			(-1)	(-2)	(-3)	(-1)	(-2)	(-3)	(-1)	(-2)	(-3)	(-1)	(-2)	(-3)	(-1)	(-2)	(-3)	(-1)	(-2)	(-3)	(-1)
2.61	G65	G	G	G	G	G	G	G	G	G	G	G	G	G	G	G	G	G	G	G	G	G	G	G	G	G	G	G		W66	W	W	W	W	W	W	W	W	W	W	W	W	W	W	W	W	W	W	W
2.65	I69	I	I	I	I	I	I	I	I	I	I	I	I	I	I	I	I	I	I	I	I	I	I	I	I	I	I	I		E70	E	V	V	E	V	V	E	V	V	E	V	V	E	V	V	E	V	V	E
2.66	F70	F	F	F	F	F	F	F	F	F	F	F	F	F	F	F	F	F	F	F	F	F	F	F	F	F	F	F		L71	L	L	L	L	L	L	L	L	L	L	L	L	L	L	L	L	L	L	L
3.25	I81	I	I	T	I	I	T	I	I	T	I	I	T	I	I	I	I	I	I	I	I	I	I	I	I	I	I	I		I82	I	I	I	I	I	I	I	I	I	I	I	I	I	I	I	I	I	I	I
3.29	S85	S	S	S	S	S	S	S	S	S	S	S	S	S	S	S	S	S	S	S	S	S	S	S	S	S	S	S		Y81	Y	Y	Y	Y	Y	Y	Y	Y	Y	Y	Y	Y	Y	Y	Y	Y	Y	Y	Y
3.32	W88	W	W	W	W	W	W	W	W	W	W	W	W	W	W	W	W	W	W	W	W	W	W	W	W	W	W	W		W88	W	W	W	W	W	W	W	W	W	W	W	W	W	W	W	W	W	W	W
3.33	V89	V	V	V	V	V	V	V	V	V	V	V	V	V	V	V	V	V	V	V	V	V	V	V	V	V	V	V		A89	A	A	A	A	A	A	A	A	A	A	A	A	A	A	A	A	A	A	A
3.36	N92	N	N	N	N	N	N	N	N	N	N	N	N	N	N	N	N	N	N	N	N	N	N	N	N	N	N	N		N92	N	N	N	N	N	N	N	N	N	N	N	N	N	N	N	N	N	N	N
3.37	Q93	Q	Q	H	Q	Q	H	Q	Q	H	Q	Q	H	Q	Q	H	Q	Q	H	Q	Q	Q	Q	Q	H	Q	Q	H		H93	H	H	H	H	H	H	H	H	H	H	H	H	H	H	H	H	H	H	H
4.65	I150	I	I	I	-	-	-	I	I	I	I	I	I	-	-	-	I	I	I	I	I	I	I	I	I	I	I	I		N150	N	N	N	N	N	N	N	N	N	N	N	N	N	N	N	N	N	N	N
5.39	K174	K	K	N	K	K	N	K	K	N	K	K	N	K	K	N	K	K	N	K	K	K	K	K	K	K	K	N		N176	N	N	N	N	N	N	N	N	N	N	N	N	N	N	N	N	N	N	N
5.4	Q175	Q	Q	Q	Q	Q	Q	Q	Q	Q	Q	Q	Q	Q	Q	Q	Q	Q	Q	Q	Q	Q	Q	Q	Q	Q	Q	Q		T177	T	M	M	T	M	M	T	M	M	T	M	M	T	M	M	T	M	M	T
5.43	L178	L	L	L	L	L	L	L	L	L	L	L	L	L	L	L	L	L	L	L	L	L	L	L	L	L	L	L		T180	T	T	T	T	T	T	T	T	T	T	T	T	T	T	T	T	T	T	T
6.51	Y239	Y	Y	Y	Y	Y	Y	Y	Y	Y	Y	Y	Y	Y	Y	Y	Y	Y	Y	Y	Y	Y	Y	Y	Y	Y	Y	Y		Y241	Y	Y	Y	Y	Y	Y	Y	Y	Y	Y	Y	Y	Y	Y	Y	Y	Y	Y	Y
6.63	T251	T	T	T	T	T	T	T	T	T	T	T	T	T	T	T	T	T	T	T	T	T	T	T	F	T	T	T		E253	E	E	E	E	E	E	E	E	E	E	E	E	E	E	E	E	E	E	E
7.39	M263	M	M	M	M	M	M	M	M	M	M	M	M	M	M	M	M	M	M	M	M	M	M	M	M	M	M	M		E265	E	Q	Q	E	Q	Q	E	Q	Q	E	Q	Q	E	Q	Q	E	Q	Q	E
7.42	T266	T	T	T	T	T	T	T	T	T	T	T	T	T	T	T	T	T	T	T	T	T	T	T	T	T	T	T		A268	T	A	R	T	T	R	T	A	R	A	A	A	A	A	A	A	A	A	T
7.43	A267	V	V	V	V	V	V	V	V	V	V	V	V	V	V	V	V	V	V	V	V	V	V	V	V	V	V	V		F269	F	F	F	F	F	F	F	F	F	F	F	F	F	F	F	F	F	F	F
Posterior probability legend:
>0.99	0.9 – 0.99	0.8-0.9	0.7-0.8	0.6-0.7	0.5-0.6	0.4-0.5	0.3-0.4	0.2-0.3
[truncated: 17 more columns]

## Sheet: R10-likeKeyResidues
hT2R10	3.29-S85	3.32-W88	3.33-V89	3.36-N92	3.37-Q93	5.39-K174	5.40-Q175	5.42-L177	5.43-L178	6.51-Y239	7.39-M263	7.42-T266
R10Chimp	S	W	V	N	Q	K	Q	L	L	Y	M	T
R10Gorilla	S	W	V	N	Q	K	Q	L	L	Y	M	T
R10NGibbon	S	W	V	N	Q	K	Q	L	L	Y	M	T
BorangR10Ppy	S	W	V	N	Q	K	Q	L	L	Y	M	T
RmacaqR10Mmu	S	W	V	N	Q	K	Q	L	L	Y	M	T
HbaboonR10Pha	S	W	V	N	Q	K	Q	L	L	Y	M	T
dogR10Clu.fa	S	W	V	N	Q	K	Q	L	L	Y	M	T
corsacfoxR10Vco	S	W	V	N	Q	K	Q	L	L	Y	M	T
manedwolfR10Cbr	S	W	V	N	Q	K	Q	L	L	Y	M	T
tibetanfoxR10Vfe	S	W	V	N	Q	K	Q	L	L	Y	M	T
wolfR10CLu	S	W	V	N	Q	K	Q	L	L	Y	M	T
redfoxR10Vvu	S	W	V	N	Q	K	Q	L	L	Y	M	T
fennecfoxR10Vze	S	W	V	N	Q	K	Q	L	L	Y	M	T
pandaR10Ame	S	W	V	N	Q	K	Q	L	L	Y	M	T
R10Ppard	S	W	I	N	Q	K	Q	L	V	H	M	T
R10Aju	S	W	I	N	Q	K	Q	L	V	H	M	T
R10Ssc	S	W	V	N	H	S	Q	L	L	Y	M	T
R10Bta	A	W	I	N	Q	K	Q	L	F	Y	M	T
R10Oar	A	W	I	N	Q	K	H	L	L	Y	I	R
R10Cja	S	W	L	N	Q	K	Q	L	L	Y	I	S
R107Mmus	T	W	V	N	H	N	Q	V	T	H	L	T
R107Rno	T	W	V	N	H	N	Q	L	T	H	L	T
NgaliliR7Sga	N	W	V	N	H	N	H	S	V	Y	L	A
R106Mmus	S	W	V	N	H	N	H	L	L	H	L	S
R106Rno	S	W	I	N	H	N	H	L	L	H	L	S

## Sheet: R46-likeKeyResidues
MSA 46 clade
hT2R46	2.61-W66	2.65-E70	2.66-L71	3.25-I82	3.36-N92	4.65-N150	5.39-N176	5.42-V179	6.51-Y241	6.63-E253	7.39-E265	7.42-A268	7.43-F269
R46bonobo	W	E	L	I	N	N	N	V	Y	E	E	T	F
R46gorilla	W	E	L	I	S	N	D	V	Y	E	E	T	F
R46chimp	W	E	L	I	N	N	D	V	Y	E	E	T	F
R66bonobo	W	E	L	I	N	N	N	V	Y	K	Q	G	F
R46CEmacaq	W	V	L	T	N	N	N	V	Y	E	Q	I	F
R47Rmacaq	W	V	L	T	N	N	N	V	H	E	Q	V	F
BOrangT2R68p	W	V	F	I	N	D	N	V	Y	R	E	A	I
hT2R15p	W	V	L	I	N	D	D	V	Y	R	Q	A	I
R15BOrang	W	V	L	I	N	D	E	V	Y	R	Q	A	I
hT2R64p	W	V	F	A	N	D	N	V	Y	R	Q	G	I
hT2R45	W	V	L	T	G	N	D	V	Y	K	Q	G	F
R45chimp	W	V	L	T	G	N	D	V	Y	K	Q	G	F
R45bonobo	W	V	L	T	G	N	D	V	Y	K	Q	G	F
R45gorilla	W	V	L	T	G	N	D	V	Y	K	Q	G	F
R45BOrang	W	V	L	T	G	N	D	V	Y	K	Q	G	F
hT2R47	W	Q	L	I	N	D	N	L	Y	G	Q	I	F
R47gorilla	W	Q	L	I	N	D	N	L	Y	G	Q	I	F
R47chimp	W	Q	L	I	N	D	N	L	Y	G	Q	I	F
R47bonobo	W	Q	L	I	N	D	N	L	Y	G	Q	I	F
R47BOrang	W	E	L	I	N	N	N	L	Y	G	Q	T	F
R47Ngibbon	W	E	L	I	N	N	N	L	Y	G	Q	I	F
R47Agibbon	W	E	L	I	N	N	N	L	Y	G	Q	I	F
r3Rhowler	W	V	L	I	N	D	D	V	Y	R	Q	I	I
hT2R48	W	V	F	I	N	D	S	V	Y	R	Q	A	I
r48chimp	W	V	F	I	N	D	N	V	Y	R	Q	A	I
R48bonobo	W	V	F	I	N	D	S	V	Y	R	Q	A	I
R48gorilla	W	V	F	I	N	D	N	V	Y	R	Q	A	I
R48BOrang	W	V	F	I	N	D	N	V	Y	R	Q	A	I
hT2R49	W	V	L	I	N	Y	N	V	Y	K	Q	G	I
r49chimp	W	V	L	I	N	Y	N	V	Y	K	Q	G	I
R49Hbaboon	W	V	L	I	N	Y	N	V	Y	K	Q	G	I
R49gorilla	W	V	L	I	N	Y	N	V	Y	K	Q	G	I
R49Agibbon	W	V	L	I	N	D	N	V	Y	K	Q	G	I
r49Ngibbon	W	V	L	I	N	Y	N	V	Y	K	Q	G	I
R49BOrang	W	V	L	I	N	Y	N	V	Y	E	Q	G	I
r49CEmacaq	W	V	L	I	N	Y	N	V	Y	K	Q	G	I
r49Rmacaq	W	V	L	I	N	Y	N	V	Y	K	Q	G	I
RmacaqR44p	W	V	L	I	S	D	D		Y	Q	Q	T	I
BOrangPs8	W	V	L	I	N	D	E		Y	R	Q	A	I
BonoboPs8	W	V	L	I	N	D	D		Y	R	Q	A	I
SlutungT2R15p	W	V	L	I	N	D	D		Y	R	Q	A	I
R46Hbaboon	W	E	F	S	N	N	N	V	Y	G	Q	K	F
r64chimp	W	V	F	I	N	D	D	V	Y	W	Q	G	I
R64bonobo	W	V	F	A	N	D	D	V	Y	W	Q	G	I
BOrangT2R64p	W	V	F	I	N	D	N		Y	W	Q	V	I
BOrangPs2	W	V	F	I	N	D	N		Y	W	Q	V	I
HbaboonT2R48p	W	L	F	I	N	D	N		Y	W	Q	A	I
r48Rmacaq	W	M	F	I	N	D	N	I	Y	W	Q	A	I
r48CEmacaq	W	M	F	I	N	D	N	I	Y	W	Q	A	I
R64Rmacaq	W	M	F	I	N	D	N	I	Y	W	Q	A	I
R44Hbaboon	W	V	L	T	N	N	G	V	Y	E	Q	R	F
R8Rmacaq	W	V	L	T	N	N	G	V	Y	E	Q	R	F
r2Rhowler	W	V	L	I	S	N	N	V	Y	E	Q	R	F
hT2R43	W	V	L	T	N	N	N	V	Y	G	K	R	F
R43chimp	W	V	L	T	N	N	N	V	Y	G	K	R	F
R43bonobo	W	V	L	T	N	N	N	V	Y	G	K	R	F
hT2R44	W	V	F	T	G	K	D	V	Y	G	K	R	F
R44chimp	W	V	L	T	G	K	D	V	Y	G	K	R	F
R44bonobo	W	V	L	T	G	K	D	V	Y	G	K	R	F
R44BOrang	W	V	F	T	G	K	D	I	Y	G	K	R	F
R44Agibbon	W	V	L	T	G	K	D	I	Y	G	K	R	F
R44gorilla	W	V	L	T	G	K	D	V	Y	G	K	R	F
R45Rmacaq	W	V	L	I	S	N	N	V	Y	E	K	R	I
r43Ngibbon	W	V	L	T	S	N	N	V	Y	E	K	R	I
R43Slutung	W	V	L	T	S	N	N	V	Y	E	K	R	I
R45Slutung	W	V	L	T	S	N	D	V	Y	E	K	R	I
R46Rmacaq	W	V	L	T	N	N	N	V	Y	G	K	R	F
R43Rmacaq	W	V	L	T	N	N	N		Y	G	K	R	F
R43Hbaboon	W	V	L	T	N	N	N		Y	G	K	R	F
hT2R50	W	V	L	I	N	D	Y		F	R	K	G	N
R50gorilla	W	V	L	I	N	D	Y		F	R	K	G	N
r50chimp	W	V	L	I	N	D	Y		F	R	K	G	N
r50Ngibbon	W	V	L	I	N	D	Y		F	R	K	G	N
R50BOrang	W	V	L	I	N	D	Y		F	R	K	G	N
r50CEmacaq	W	E	L	I	N	D	Y		F	R	K	G	N
R50Rmacaq	W	E	L	I	N	D	Y	V	F	R	K	G	N

## Sheet: dN_dS_R10
Selecton Bayesian Ka/Ks Results
Displayed on sequence 1 including gaps
==========================================================================================================================================
POS	AMINO	Ka/Ks	[Confidence Interval](* if lower bound > 1)		POSTERIOR PROBABILITIES
						w =	0.0058	0.042	0.12	0.23	0.38	0.55	0.74	0.93	1.4
==========================================================================================================================================
1	-	0.5	[0.0058,1.4]		0.13	0.13	0.12	0.11	0.098	0.085	0.074	0.064	0.18
2	M	0.62	[0.12,1.4]		0.00029	0.013	0.067	0.15	0.2	0.19	0.15	0.1	0.14
3	L	0.87	[0.12,1.4]		0.0031	0.021	0.051	0.082	0.11	0.12	0.12	0.12	0.38
4	R	1.3	[0.55,1.4]		1.7e-09	4.5e-06	0.00022	0.0024	0.012	0.034	0.071	0.11	0.77
5	V	1	[0.23,1.4]		3.3e-05	0.0017	0.012	0.037	0.076	0.12	0.14	0.15	0.47
6	V	0.92	[0.23,1.4]		6.3e-05	0.0032	0.02	0.058	0.1	0.14	0.15	0.14	0.39
7	E	1.3	[0.55,1.4]		1.2e-09	3.2e-06	0.00016	0.0018	0.0093	0.029	0.062	0.1	0.8
TM1 - 8	G	1.4	[1.4,1.4]*		1.4e-20	7.3e-14	3.5e-10	1.1e-07	7.2e-06	0.00017	0.0019	0.011	0.99
9	-	1.1	[0.12,1.4]		0.00097	0.007	0.019	0.036	0.056	0.077	0.098	0.12	0.59
10	-	0.59	[0.0058,1.4]		0.11	0.11	0.11	0.1	0.094	0.087	0.081	0.075	0.24
11	-	0.57	[0.0058,1.4]		0.12	0.12	0.11	0.1	0.094	0.086	0.078	0.071	0.23
12	-	0.56	[0.0058,1.4]		0.12	0.12	0.11	0.1	0.096	0.087	0.078	0.071	0.22
13	I	1.1	[0.38,1.4]		7.3e-07	0.00025	0.004	0.02	0.052	0.091	0.12	0.14	0.57
14	F	1.3	[0.74,1.4]		1.2e-08	5.3e-06	0.00014	0.0012	0.0056	0.018	0.042	0.078	0.85
15	I	0.92	[0.12,1.4]		9.8e-05	0.0045	0.026	0.064	0.1	0.13	0.14	0.14	0.4
16	F	0.87	[0.12,1.4]		0.00011	0.0051	0.029	0.074	0.12	0.14	0.15	0.13	0.35
17	V	0.58	[0.042,1.4]		0.009	0.057	0.12	0.16	0.16	0.14	0.11	0.085	0.16
18	V	1.3	[0.55,1.4]		1e-09	2.7e-06	0.00014	0.0016	0.0084	0.027	0.059	0.099	0.8
19	V	1	[0.23,1.4]		9.8e-07	0.00033	0.0053	0.025	0.065	0.11	0.14	0.15	0.5
20	S	0.92	[0.23,1.4]		6e-05	0.003	0.019	0.056	0.1	0.14	0.15	0.15	0.38
21	E	0.68	[0.042,1.4]		0.0056	0.037	0.086	0.13	0.15	0.14	0.12	0.1	0.23
22	S	1.2	[0.38,1.4]		2.5e-07	9.1e-05	0.0016	0.0094	0.029	0.062	0.1	0.13	0.67
23	V	1.3	[0.55,1.4]		1.6e-09	4.3e-06	0.00021	0.0023	0.011	0.033	0.069	0.11	0.77
24	F	1.2	[0.38,1.4]		3.6e-07	0.00013	0.0022	0.012	0.036	0.072	0.11	0.14	0.63
25	G	0.29	[0.0058,1.4]		0.2	0.19	0.16	0.13	0.098	0.071	0.049	0.035	0.058
26	V	1.2	[0.38,1.4]		7.8e-09	1.9e-05	0.00081	0.0072	0.028	0.065	0.11	0.14	0.66
27	L	0.22	[0.0058,1.4]		0.24	0.22	0.17	0.13	0.087	0.057	0.036	0.024	0.035
28	G	0.29	[0.0058,1.4]		0.2	0.19	0.16	0.13	0.098	0.071	0.05	0.035	0.059
29	N	0.14	[0.0058,0.74]		0.3	0.26	0.19	0.12	0.065	0.034	0.017	0.0095	0.0092
30	G	0.26	[0.0058,1.4]		0.22	0.2	0.17	0.13	0.096	0.067	0.045	0.031	0.047
31	F	0.13	[0.0058,0.74]		0.31	0.26	0.19	0.11	0.062	0.032	0.016	0.0089	0.0089
32	I	0.14	[0.0058,0.74]		0.32	0.26	0.18	0.11	0.06	0.032	0.017	0.01	0.012
33	G	0.75	[0.042,1.4]		0.0043	0.029	0.07	0.11	0.13	0.14	0.13	0.11	0.27
34	L	0.19	[0.0058,0.93]		0.26	0.23	0.18	0.13	0.08	0.048	0.029	0.018	0.024
35	V	0.16	[0.0058,0.93]		0.28	0.25	0.18	0.12	0.072	0.041	0.022	0.013	0.015
36	N	0.55	[0.042,1.4]		0.0096	0.062	0.13	0.17	0.17	0.14	0.11	0.078	0.14
37	C	1	[0.23,1.4]		4.6e-05	0.0023	0.014	0.042	0.078	0.11	0.13	0.14	0.48
38	I	1.1	[0.38,1.4]		2.4e-08	5.6e-05	0.0022	0.017	0.056	0.11	0.15	0.16	0.51
39	D	0.54	[0.042,1.4]		0.0085	0.055	0.12	0.17	0.17	0.15	0.11	0.083	0.13
40	C	0.56	[0.042,1.4]		0.008	0.052	0.12	0.16	0.17	0.15	0.12	0.087	0.14
41	A	1.2	[0.55,1.4]		3e-09	7.8e-06	0.00036	0.0038	0.017	0.047	0.088	0.13	0.72
42	K	0.16	[0.0058,0.93]		0.28	0.24	0.19	0.13	0.076	0.043	0.024	0.013	0.013
43	N	0.93	[0.23,1.4]		1.7e-06	0.00057	0.0087	0.041	0.096	0.15	0.17	0.16	0.38
44	K	0.48	[0.042,1.4]		0.011	0.069	0.14	0.19	0.18	0.14	0.1	0.07	0.093
45	-	1.2	[0.38,1.4]		2.7e-07	9.8e-05	0.0017	0.0099	0.031	0.064	0.1	0.13	0.66
46	L	1.2	[0.38,1.4]		6.7e-09	1.6e-05	0.00071	0.0065	0.026	0.062	0.1	0.14	0.66
47	S	0.14	[0.0058,0.74]		0.3	0.26	0.19	0.12	0.067	0.034	0.017	0.0085	0.0065
48	T	1.2	[0.38,1.4]		5.5e-09	1.4e-05	0.00061	0.0059	0.025	0.063	0.11	0.14	0.65
49	I	1.3	[0.55,1.4]		1.5e-11	2.9e-07	3.8e-05	0.00076	0.0057	0.022	0.055	0.097	0.82
50	G	1.1	[0.38,1.4]		5e-07	0.00018	0.003	0.016	0.045	0.086	0.12	0.15	0.58
51	F	1.1	[0.38,1.4]		3.9e-07	0.00015	0.0029	0.017	0.053	0.1	0.14	0.16	0.52
52	I	0.11	[0.0058,0.55]		0.34	0.28	0.18	0.1	0.05	0.023	0.011	0.0057	0.0046
53	L	0.16	[0.0058,0.93]		0.28	0.24	0.19	0.12	0.075	0.042	0.023	0.013	0.013
54	T	0.1	[0.0058,0.55]		0.35	0.28	0.19	0.1	0.048	0.021	0.0085	0.0038	0.0023
55	G	1.2	[0.38,1.4]		1.5e-07	5.6e-05	0.0011	0.0066	0.022	0.052	0.09	0.12	0.7
56	L	0.19	[0.0058,0.93]		0.26	0.23	0.18	0.13	0.081	0.049	0.029	0.018	0.021
57	A	0.16	[0.0058,0.74]		0.28	0.25	0.19	0.13	0.075	0.041	0.022	0.012	0.01
58	I	0.88	[0.12,1.4]		0.00011	0.0051	0.028	0.07	0.11	0.14	0.15	0.14	0.36
59	S	0.53	[0.042,1.4]		0.01	0.064	0.13	0.17	0.17	0.14	0.11	0.077	0.13
60	R	0.14	[0.0058,0.74]		0.29	0.25	0.19	0.12	0.069	0.036	0.018	0.0097	0.0079
61	I	0.68	[0.12,1.4]		0.00023	0.01	0.055	0.13	0.18	0.18	0.15	0.12	0.18
62	F	1.2	[0.38,1.4]		4.7e-09	1.2e-05	0.00054	0.0053	0.023	0.057	0.1	0.14	0.68
63	L	1	[0.23,1.4]		4.2e-05	0.0021	0.013	0.039	0.074	0.11	0.13	0.14	0.5
64	I	0.72	[0.12,1.4]		0.00014	0.0069	0.041	0.11	0.17	0.18	0.16	0.13	0.2
65	W	0.74	[0.042,1.4]		0.0044	0.03	0.071	0.11	0.13	0.14	0.13	0.11	0.27
66	I	1.4	[0.74,1.4]		4.5e-14	6.2e-09	2.2e-06	8.6e-05	0.0011	0.0064	0.023	0.056	0.91
67	I	0.76	[0.12,1.4]		6.3e-06	0.002	0.025	0.092	0.16	0.19	0.17	0.13	0.23
68	I	0.5	[0.042,1.4]		0.012	0.075	0.15	0.18	0.17	0.13	0.099	0.072	0.11
69	T	1.3	[0.74,1.4]		1.5e-12	5.3e-08	1.2e-05	0.00037	0.0036	0.016	0.046	0.087	0.85
70	D	1.2	[0.38,1.4]		4.5e-09	1.2e-05	0.00053	0.0054	0.024	0.061	0.11	0.14	0.66
71	G	0.88	[0.12,1.4]		8.9e-05	0.0042	0.025	0.067	0.11	0.14	0.15	0.14	0.35
72	F	0.37	[0.042,1.4]		0.016	0.1	0.19	0.22	0.18	0.12	0.074	0.043	0.04
73	I	0.88	[0.23,1.4]		2.4e-06	0.00079	0.012	0.051	0.11	0.16	0.17	0.16	0.33
74	Q	1.3	[0.74,1.4]		4.9e-12	9.6e-08	1.3e-05	0.0003	0.0026	0.012	0.035	0.072	0.88
75	I	0.66	[0.12,1.4]		0.00025	0.011	0.061	0.14	0.18	0.18	0.15	0.11	0.17
76	F	0.48	[0.042,1.4]		0.011	0.07	0.15	0.19	0.18	0.14	0.1	0.069	0.091
77	S	1.1	[0.38,1.4]		4.4e-07	0.00016	0.0027	0.015	0.044	0.085	0.12	0.15	0.58
78	P	0.2	[0.0058,0.93]		0.25	0.22	0.18	0.13	0.087	0.054	0.032	0.02	0.022
79	N	0.8	[0.12,1.4]		0.00011	0.0054	0.032	0.085	0.14	0.17	0.16	0.14	0.27
80	I	1.3	[0.55,1.4]		1.6e-11	3.2e-07	4.3e-05	0.0009	0.0068	0.027	0.065	0.11	0.79
81	Y	1.1	[0.23,1.4]		7.6e-07	0.00026	0.0043	0.022	0.058	0.1	0.14	0.15	0.52
82	A	1.4	[0.93,1.4]		2.5e-17	2.7e-11	2.9e-08	2.8e-06	7.7e-05	0.00095	0.0064	0.025	0.97
83	S	1	[0.23,1.4]		2.7e-05	0.0014	0.01	0.035	0.075	0.12	0.15	0.15	0.46
84	G	1.4	[0.74,1.4]		2.8e-12	5.6e-08	8.1e-06	0.00019	0.0018	0.009	0.029	0.065	0.9
85	-	0.71	[0.0058,1.4]		0.084	0.084	0.084	0.084	0.084	0.084	0.084	0.084	0.33
86	-	0.71	[0.0058,1.4]		0.084	0.084	0.084	0.084	0.084	0.084	0.084	0.084	0.33
87	N	1.3	[0.55,1.4]		1e-09	2.9e-06	0.00017	0.0021	0.012	0.038	0.079	0.12	0.75
88	L	0.62	[0.042,1.4]		0.0076	0.049	0.11	0.15	0.16	0.14	0.12	0.092	0.18
89	I	1.2	[0.38,1.4]		9.7e-09	2.3e-05	0.00096	0.0084	0.032	0.071	0.11	0.14	0.63
90	E	1.1	[0.38,1.4]		6.4e-07	0.00023	0.0038	0.02	0.057	0.1	0.14	0.16	0.52
91	Y	1.2	[0.38,1.4]		2.8e-07	9.9e-05	0.0017	0.0095	0.029	0.06	0.096	0.13	0.68
92	I	0.42	[0.042,1.4]		0.013	0.084	0.17	0.21	0.19	0.13	0.086	0.055	0.063
93	S	0.39	[0.042,1.4]		0.015	0.091	0.18	0.22	0.19	0.13	0.082	0.049	0.047
94	Y	1.1	[0.38,1.4]		4e-07	0.00014	0.0025	0.013	0.04	0.078	0.12	0.14	0.61
95	F	1.3	[0.74,1.4]		8e-12	1.6e-07	2.2e-05	0.00047	0.0038	0.016	0.045	0.085	0.85
96	W	0.29	[0.0058,1.4]		0.2	0.19	0.16	0.13	0.099	0.072	0.05	0.036	0.057
97	V	1.2	[0.55,1.4]		3.8e-09	9.5e-06	0.00042	0.004	0.017	0.045	0.083	0.12	0.73
98	I	0.4	[0.042,1.4]		0.013	0.085	0.17	0.21	0.19	0.14	0.085	0.052	0.052
99	G	1.3	[0.55,1.4]		2.5e-11	4.5e-07	5.5e-05	0.001	0.0071	0.026	0.06	0.1	0.8
100	N	0.11	[0.0058,0.55]		0.33	0.27	0.19	0.11	0.055	0.025	0.011	0.0056	0.0038
101	Q	0.97	[0.23,1.4]		5.3e-05	0.0026	0.016	0.048	0.089	0.12	0.14	0.14	0.43
102	S	0.69	[0.042,1.4]		0.0042	0.03	0.075	0.12	0.15	0.15	0.14	0.11	0.22
103	S	0.4	[0.042,1.4]		0.015	0.091	0.18	0.21	0.18	0.13	0.082	0.051	0.055
104	M	1.1	[0.38,1.4]		5.2e-07	0.00018	0.0029	0.015	0.043	0.083	0.12	0.15	0.59
105	W	0.29	[0.0058,1.4]		0.2	0.19	0.16	0.13	0.099	0.072	0.05	0.036	0.057
106	F	0.32	[0.042,0.93]		0.02	0.12	0.22	0.24	0.18	0.11	0.059	0.032	0.025
107	A	0.19	[0.0058,0.93]		0.26	0.23	0.18	0.13	0.085	0.051	0.03	0.018	0.019
108	T	0.13	[0.0058,0.74]		0.31	0.26	0.19	0.12	0.063	0.032	0.016	0.0082	0.0071
109	S	0.86	[0.12,1.4]		9.2e-05	0.0044	0.027	0.071	0.12	0.15	0.15	0.14	0.33
110	L	0.15	[0.0058,0.74]		0.29	0.25	0.19	0.12	0.072	0.04	0.021	0.012	0.011
111	S	0.79	[0.12,1.4]		0.00013	0.0062	0.036	0.091	0.14	0.17	0.16	0.13	0.27
112	I	0.72	[0.12,1.4]		0.00019	0.0088	0.048	0.11	0.16	0.17	0.15	0.12	0.22
113	F	0.12	[0.0058,0.55]		0.33	0.27	0.19	0.11	0.055	0.026	0.012	0.0062	0.005
114	Y	0.17	[0.0058,0.93]		0.27	0.24	0.19	0.13	0.077	0.044	0.024	0.014	0.013
115	F	0.12	[0.0058,0.55]		0.33	0.27	0.19	0.11	0.055	0.026	0.012	0.0062	0.005
116	L	0.3	[0.0058,1.4]		0.2	0.19	0.16	0.13	0.097	0.071	0.05	0.037	0.067
117	K	0.16	[0.0058,0.93]		0.28	0.24	0.19	0.13	0.077	0.043	0.024	0.014	0.013
118	I	0.095	[0.0058,0.55]		0.37	0.29	0.18	0.092	0.042	0.018	0.0078	0.0037	0.0025
119	A	0.18	[0.0058,0.93]		0.26	0.23	0.18	0.13	0.082	0.049	0.028	0.016	0.017
120	N	0.11	[0.0058,0.55]		0.33	0.28	0.19	0.11	0.053	0.024	0.011	0.0051	0.0034
121	F	0.1	[0.0058,0.55]		0.35	0.28	0.18	0.099	0.046	0.019	0.0082	0.0038	0.0024
122	S	0.17	[0.0058,0.93]		0.27	0.24	0.19	0.13	0.078	0.044	0.024	0.014	0.014
123	N	0.55	[0.042,1.4]		0.0091	0.059	0.12	0.17	0.17	0.14	0.11	0.081	0.14
124	Y	1.3	[0.55,1.4]		1.5e-09	4e-06	0.0002	0.0022	0.011	0.034	0.07	0.11	0.77
125	I	1	[0.23,1.4]		9.5e-07	0.00034	0.0056	0.029	0.075	0.12	0.16	0.16	0.45
126	F	0.1	[0.0058,0.55]		0.35	0.28	0.18	0.099	0.046	0.019	0.0082	0.0038	0.0024
127	L	0.14	[0.0058,0.74]		0.3	0.26	0.19	0.12	0.067	0.035	0.018	0.0097	0.0089
128	W	1	[0.23,1.4]		3.8e-05	0.0019	0.012	0.037	0.073	0.11	0.13	0.14	0.49
129	L	0.22	[0.0058,1.4]		0.24	0.22	0.18	0.13	0.088	0.057	0.036	0.024	0.034
130	K	0.16	[0.0058,0.93]		0.28	0.24	0.19	0.13	0.076	0.043	0.024	0.013	0.013
131	S	1.2	[0.55,1.4]		2.9e-09	7.5e-06	0.00035	0.0036	0.017	0.045	0.086	0.13	0.72
132	R	0.45	[0.042,1.4]		0.012	0.076	0.16	0.2	0.18	0.14	0.096	0.063	0.079
133	T	0.94	[0.23,1.4]		2.2e-06	0.00072	0.01	0.045	0.099	0.14	0.16	0.15	0.39
134	N	0.38	[0.042,1.4]		0.016	0.096	0.19	0.22	0.19	0.13	0.078	0.047	0.046
135	M	1.2	[0.38,1.4]		5.2e-09	1.3e-05	0.00059	0.0057	0.024	0.061	0.1	0.14	0.66
136	V	0.67	[0.12,1.4]		0.00028	0.012	0.064	0.14	0.18	0.17	0.14	0.11	0.18
137	L	0.73	[0.12,1.4]		0.00017	0.0077	0.044	0.11	0.16	0.18	0.16	0.13	0.21
138	P	1.4	[0.74,1.4]		3.7e-11	1.4e-07	1.1e-05	0.0002	0.0017	0.0083	0.027	0.062	0.9
139	F	1.2	[0.38,1.4]		2.1e-09	6.3e-06	0.00036	0.0045	0.022	0.061	0.11	0.15	0.66
140	M	1	[0.23,1.4]		3.5e-05	0.0018	0.012	0.039	0.077	0.11	0.14	0.14	0.48
141	I	0.88	[0.23,1.4]		8.7e-08	0.00019	0.0066	0.044	0.12	0.18	0.19	0.16	0.31
142	V	1.4	[0.93,1.4]		2.4e-14	3.4e-09	1.3e-06	5.4e-05	0.00072	0.0047	0.019	0.048	0.93
143	F	1.3	[0.55,1.4]		5.7e-10	1.6e-06	8.8e-05	0.0011	0.0067	0.023	0.055	0.096	0.82
144	L	0.55	[0.042,1.4]		0.0083	0.054	0.12	0.16	0.17	0.15	0.12	0.085	0.13
145	L	0.97	[0.23,1.4]		5.5e-05	0.0026	0.016	0.044	0.085	0.12	0.15	0.15	0.43
146	I	0.11	[0.0058,0.55]		0.35	0.28	0.18	0.1	0.049	0.023	0.011	0.0054	0.0043
147	S	0.69	[0.042,1.4]		0.0042	0.029	0.074	0.12	0.15	0.15	0.14	0.11	0.22
148	S	1.2	[0.38,1.4]		2.1e-07	7.5e-05	0.0014	0.0081	0.026	0.057	0.094	0.13	0.69
149	L	0.79	[0.042,1.4]		0.0054	0.035	0.074	0.1	0.12	0.12	0.11	0.11	0.32
150	L	0.96	[0.23,1.4]		6.7e-05	0.0031	0.018	0.049	0.088	0.12	0.14	0.15	0.43
151	N	0.76	[0.12,1.4]		0.00017	0.0078	0.043	0.1	0.15	0.17	0.15	0.13	0.25
152	F	0.72	[0.12,1.4]		0.0002	0.0092	0.05	0.11	0.16	0.17	0.15	0.12	0.22
153	A	1	[0.23,1.4]		3.5e-05	0.0018	0.012	0.036	0.072	0.11	0.13	0.14	0.49
154	Y	1.4	[0.74,1.4]		3.8e-14	5.4e-09	2e-06	8.2e-05	0.0011	0.0066	0.024	0.058	0.91
155	I	1.3	[0.74,1.4]		1.2e-11	2.3e-07	3e-05	0.00061	0.0047	0.019	0.05	0.092	0.83
156	A	1.3	[0.74,1.4]		5.7e-12	1.1e-07	1.6e-05	0.00036	0.003	0.013	0.038	0.076	0.87
157	K	0.56	[0.042,1.4]		0.0081	0.053	0.12	0.16	0.17	0.15	0.12	0.087	0.14
158	I	0.68	[0.12,1.4]		0.00025	0.011	0.058	0.13	0.18	0.18	0.15	0.11	0.18
159	L	1.3	[0.55,1.4]		2e-09	5e-06	0.00023	0.0024	0.011	0.033	0.07	0.11	0.77
160	N	1.2	[0.55,1.4]		7.3e-11	1.3e-06	0.00015	0.0026	0.016	0.049	0.097	0.14	0.7
161	D	0.84	[0.12,1.4]		9.7e-05	0.0046	0.028	0.075	0.13	0.16	0.16	0.14	0.31
162	Y	1.4	[0.93,1.4]		2.5e-18	1.8e-11	4.8e-08	6.8e-06	0.0002	0.0022	0.012	0.039	0.95
163	K	1.1	[0.38,1.4]		3.6e-07	0.00013	0.0023	0.013	0.041	0.082	0.12	0.15	0.59
164	T	1.1	[0.38,1.4]		3.6e-10	6e-06	0.00059	0.008	0.037	0.089	0.14	0.16	0.56
165	K	1.3	[0.55,1.4]		2.8e-11	5.2e-07	6.5e-05	0.0012	0.0085	0.03	0.07	0.11	0.78
166	N	1.1	[0.38,1.4]		1.3e-08	3.1e-05	0.0013	0.011	0.042	0.092	0.14	0.16	0.55
167	-	1.3	[0.74,1.4]		1.3e-10	4.7e-07	3.4e-05	0.00056	0.004	0.016	0.043	0.082	0.86
168	D	1.2	[0.55,1.4]		3.1e-09	8.1e-06	0.00038	0.0039	0.018	0.049	0.091	0.13	0.71
169	T	1.2	[0.38,1.4]		3.7e-09	9.5e-06	0.00045	0.0047	0.021	0.057	0.1	0.14	0.67
170	V	1.4	[0.74,1.4]		5.8e-14	8.1e-09	2.9e-06	0.00012	0.0014	0.0085	0.029	0.066	0.89
171	W	1.3	[0.74,1.4]		3.5e-10	1e-06	5.8e-05	0.00079	0.0049	0.018	0.045	0.084	0.85
172	D	1.4	[0.93,1.4]		6e-15	8.4e-10	3.2e-07	1.4e-05	0.00023	0.0019	0.0096	0.031	0.96
173	L	1.2	[0.38,1.4]		8.8e-08	4e-05	0.00096	0.0072	0.027	0.064	0.11	0.14	0.65
174	N	0.86	[0.12,1.4]		9.5e-05	0.0045	0.027	0.073	0.12	0.15	0.15	0.14	0.33
175	M	1.1	[0.38,1.4]		5.6e-09	1.5e-05	0.00071	0.0074	0.032	0.078	0.13	0.16	0.59
ECL2 - 176	Y	1.4	[1.4,1.4]*		9.8e-25	4.4e-16	1.2e-11	9.6e-09	1.3e-06	5e-05	0.00085	0.0065	0.99
177	K	0.97	[0.23,1.4]		1.3e-06	0.00045	0.0071	0.034	0.084	0.13	0.16	0.16	0.42
178	S	1.3	[0.74,1.4]		6.4e-12	1.3e-07	1.8e-05	0.0004	0.0034	0.015	0.044	0.086	0.85
179	E	0.88	[0.12,1.4]		7.7e-05	0.0037	0.023	0.064	0.11	0.15	0.16	0.14	0.35
180	Y	1.2	[0.38,1.4]		1.5e-07	5.7e-05	0.0011	0.0066	0.022	0.051	0.088	0.12	0.71
181	F	0.1	[0.0058,0.55]		0.35	0.28	0.18	0.099	0.046	0.019	0.0082	0.0038	0.0024
182	I	1.3	[0.55,1.4]		3.9e-11	7.2e-07	8.6e-05	0.0016	0.011	0.036	0.079	0.12	0.75
183	K	1.3	[0.74,1.4]		1e-13	1.4e-08	4.7e-06	0.00018	0.0021	0.011	0.036	0.076	0.87
184	-	0.57	[0.0058,1.4]		0.12	0.12	0.11	0.1	0.094	0.086	0.078	0.071	0.23
185	-	1.1	[0.12,1.4]		0.001	0.0075	0.02	0.038	0.058	0.08	0.1	0.12	0.58
186	-	0.61	[0.0058,1.4]		0.11	0.1	0.1	0.097	0.092	0.087	0.081	0.077	0.26
187	-	0.58	[0.0058,1.4]		0.11	0.11	0.11	0.1	0.094	0.087	0.08	0.074	0.23
188	-	1.3	[0.38,1.4]		5.6e-06	0.0003	0.0022	0.008	0.02	0.04	0.068	0.099	0.76
189	-	0.59	[0.0058,1.4]		0.11	0.11	0.11	0.1	0.094	0.087	0.08	0.074	0.24
190	-	0.63	[0.0058,1.4]		0.1	0.1	0.099	0.096	0.092	0.087	0.082	0.078	0.26
191	-	0.61	[0.0058,1.4]		0.11	0.1	0.1	0.097	0.092	0.087	0.081	0.076	0.25
192	-	0.61	[0.0058,1.4]		0.11	0.11	0.1	0.098	0.093	0.087	0.081	0.076	0.25
193	-	0.57	[0.0058,1.4]		0.12	0.11	0.11	0.1	0.095	0.087	0.079	0.072	0.23
194	-	0.58	[0.0058,1.4]		0.11	0.11	0.11	0.1	0.094	0.087	0.08	0.074	0.23
195	-	1.1	[0.12,1.4]		0.00093	0.0068	0.018	0.035	0.055	0.076	0.097	0.12	0.6
196	-	0.59	[0.0058,1.4]		0.11	0.11	0.11	0.1	0.093	0.086	0.08	0.074	0.24
197	-	0.59	[0.0058,1.4]		0.11	0.11	0.1	0.1	0.094	0.087	0.081	0.075	0.24
198	-	0.59	[0.0058,1.4]		0.11	0.11	0.11	0.1	0.094	0.087	0.08	0.074	0.24
199	-	0.63	[0.0058,1.4]		0.1	0.1	0.099	0.096	0.092	0.087	0.082	0.078	0.26
200	-	0.62	[0.0058,1.4]		0.1	0.1	0.1	0.096	0.092	0.087	0.082	0.077	0.26
201	Q	0.78	[0.042,1.4]		0.0037	0.026	0.062	0.1	0.13	0.13	0.13	0.12	0.3
202	I	1.3	[0.55,1.4]		3.6e-11	6.5e-07	7.7e-05	0.0014	0.0091	0.031	0.069	0.11	0.78
203	L	0.5	[0.042,1.4]		0.01	0.066	0.14	0.18	0.18	0.14	0.1	0.073	0.11
204	L	0.66	[0.042,1.4]		0.0063	0.042	0.094	0.13	0.15	0.14	0.12	0.099	0.21
205	N	0.86	[0.12,1.4]		8.3e-05	0.004	0.025	0.068	0.12	0.15	0.16	0.14	0.33
206	L	1.1	[0.23,1.4]		2.3e-05	0.0012	0.0087	0.029	0.062	0.097	0.13	0.14	0.54
207	G	1	[0.23,1.4]		1.7e-05	0.00098	0.0078	0.029	0.066	0.11	0.14	0.15	0.5
208	V	0.83	[0.12,1.4]		0.0001	0.0049	0.029	0.078	0.13	0.16	0.16	0.14	0.29
209	I	0.77	[0.12,1.4]		0.00014	0.0067	0.038	0.096	0.15	0.17	0.16	0.13	0.25
210	F	0.45	[0.042,1.4]		0.013	0.082	0.16	0.2	0.18	0.13	0.09	0.061	0.087
211	F	1.1	[0.38,1.4]		1.1e-08	2.6e-05	0.0011	0.0096	0.037	0.081	0.13	0.15	0.59
212	-	0.6	[0.0058,1.4]		0.11	0.11	0.1	0.098	0.093	0.087	0.081	0.076	0.25
213	-	0.55	[0.0058,1.4]		0.12	0.12	0.11	0.1	0.095	0.086	0.077	0.069	0.21
214	-	0.64	[0.0058,1.4]		0.1	0.099	0.097	0.094	0.091	0.087	0.082	0.079	0.27
215	F	0.11	[0.0058,0.55]		0.34	0.28	0.19	0.1	0.05	0.022	0.0097	0.0046	0.0031
216	T	0.68	[0.12,1.4]		0.00023	0.01	0.057	0.13	0.18	0.18	0.15	0.11	0.18
217	L	0.7	[0.042,1.4]		0.0053	0.035	0.082	0.12	0.14	0.14	0.13	0.11	0.24
218	S	0.9	[0.12,1.4]		7.5e-05	0.0036	0.022	0.062	0.11	0.14	0.15	0.14	0.37
219	L	0.76	[0.042,1.4]		0.0044	0.03	0.069	0.11	0.13	0.13	0.13	0.11	0.29
220	I	0.63	[0.12,1.4]		0.0003	0.013	0.069	0.15	0.19	0.18	0.14	0.1	0.15
221	T	0.44	[0.042,1.4]		0.013	0.081	0.16	0.2	0.18	0.14	0.091	0.059	0.073
222	C	0.8	[0.12,1.4]		0.00013	0.0061	0.035	0.088	0.14	0.16	0.15	0.13	0.28
223	I	1.1	[0.23,1.4]		8e-07	0.00027	0.0044	0.022	0.057	0.1	0.13	0.15	0.53
224	F	1	[0.23,1.4]		1.1e-06	0.00038	0.0058	0.027	0.066	0.11	0.14	0.15	0.51
225	L	0.26	[0.0058,1.4]		0.23	0.2	0.16	0.12	0.088	0.063	0.045	0.032	0.053
226	I	0.14	[0.0058,0.74]		0.31	0.26	0.18	0.11	0.062	0.033	0.017	0.0099	0.01
227	I	0.69	[0.12,1.4]		0.00022	0.01	0.054	0.12	0.17	0.18	0.15	0.12	0.19
228	S	0.19	[0.0058,0.93]		0.26	0.23	0.18	0.13	0.083	0.05	0.029	0.018	0.021
229	L	0.15	[0.0058,0.74]		0.29	0.25	0.19	0.12	0.07	0.038	0.02	0.011	0.011
230	W	0.29	[0.0058,1.4]		0.2	0.19	0.16	0.13	0.099	0.072	0.05	0.036	0.057
231	R	0.47	[0.042,1.4]		0.011	0.071	0.15	0.19	0.18	0.14	0.1	0.068	0.087
232	H	0.19	[0.0058,0.93]		0.26	0.23	0.18	0.13	0.084	0.05	0.029	0.018	0.02
233	N	0.85	[0.12,1.4]		9.6e-05	0.0046	0.028	0.073	0.12	0.15	0.16	0.14	0.32
234	R	0.5	[0.042,1.4]		0.0098	0.063	0.14	0.18	0.18	0.15	0.11	0.075	0.1
235	Q	1.2	[0.38,1.4]		2.2e-07	8e-05	0.0014	0.0084	0.027	0.058	0.095	0.13	0.68
236	M	0.067	[0.0058,0.38]		0.42	0.31	0.17	0.069	0.023	0.0071	0.0022	0.00077	0.00027
237	Q	0.77	[0.042,1.4]		0.004	0.027	0.065	0.1	0.13	0.14	0.13	0.12	0.29
238	S	1.3	[0.55,1.4]		9.5e-10	2.6e-06	0.00013	0.0016	0.0084	0.027	0.061	0.1	0.8
239	N	0.11	[0.0058,0.55]		0.33	0.28	0.19	0.11	0.053	0.024	0.011	0.0051	0.0034
240	V	1.2	[0.38,1.4]		2e-07	7.7e-05	0.0015	0.0093	0.031	0.067	0.11	0.14	0.65
241	T	0.44	[0.042,1.4]		0.012	0.077	0.16	0.2	0.19	0.14	0.094	0.06	0.066
242	G	1	[0.23,1.4]		4.2e-05	0.0021	0.013	0.04	0.076	0.11	0.13	0.14	0.48
243	L	1.2	[0.38,1.4]		5.5e-09	1.4e-05	0.00062	0.0061	0.026	0.064	0.11	0.14	0.65
244	R	0.5	[0.042,1.4]		0.01	0.067	0.14	0.18	0.18	0.14	0.1	0.072	0.1
245	D	0.16	[0.0058,0.74]		0.28	0.24	0.19	0.13	0.076	0.042	0.023	0.013	0.012
246	S	1.3	[0.55,1.4]		5.6e-08	2.3e-05	0.00051	0.0038	0.015	0.04	0.076	0.11	0.75
247	N	0.83	[0.12,1.4]		0.0001	0.005	0.03	0.078	0.13	0.16	0.16	0.14	0.31
248	T	0.13	[0.0058,0.74]		0.31	0.27	0.19	0.11	0.061	0.03	0.014	0.0073	0.006
249	E	1.1	[0.38,1.4]		5e-07	0.00018	0.0031	0.017	0.05	0.095	0.13	0.15	0.55
250	A	0.16	[0.0058,0.93]		0.27	0.24	0.19	0.13	0.078	0.044	0.024	0.013	0.012
251	H	0.17	[0.0058,0.93]		0.27	0.24	0.19	0.13	0.079	0.045	0.025	0.014	0.014
252	V	1.1	[0.38,1.4]		4e-07	0.00015	0.0027	0.016	0.047	0.09	0.13	0.15	0.57
253	K	0.15	[0.0058,0.74]		0.29	0.25	0.19	0.12	0.071	0.038	0.02	0.011	0.01
254	A	0.17	[0.0058,0.93]		0.27	0.24	0.18	0.13	0.08	0.046	0.026	0.015	0.015
255	M	0.31	[0.042,0.93]		0.021	0.12	0.22	0.24	0.18	0.11	0.057	0.029	0.02
256	K	0.52	[0.042,1.4]		0.0094	0.061	0.13	0.18	0.18	0.15	0.11	0.078	0.11
257	V	1	[0.38,1.4]		2.9e-08	6.8e-05	0.0027	0.021	0.071	0.13	0.17	0.17	0.43
258	L	1.2	[0.38,1.4]		2.5e-07	9.2e-05	0.0017	0.0098	0.031	0.066	0.11	0.14	0.65
259	I	1.2	[0.38,1.4]		6.4e-09	1.6e-05	0.00067	0.0063	0.026	0.062	0.11	0.14	0.66
260	S	0.15	[0.0058,0.74]		0.29	0.25	0.19	0.12	0.071	0.038	0.019	0.01	0.0086
261	F	0.12	[0.0058,0.55]		0.33	0.27	0.19	0.11	0.056	0.027	0.012	0.0061	0.0046
262	I	0.94	[0.23,1.4]		4.8e-05	0.0025	0.017	0.051	0.098	0.14	0.15	0.15	0.4
263	I	0.62	[0.042,1.4]		0.0055	0.038	0.093	0.14	0.17	0.16	0.13	0.098	0.17
264	L	0.19	[0.0058,0.93]		0.26	0.23	0.18	0.13	0.082	0.05	0.029	0.018	0.022
265	F	0.68	[0.12,1.4]		0.00022	0.0098	0.054	0.12	0.18	0.18	0.15	0.12	0.18
266	I	0.73	[0.12,1.4]		0.00018	0.0082	0.046	0.11	0.16	0.18	0.16	0.12	0.22
267	L	0.91	[0.23,1.4]		6.9e-05	0.0034	0.021	0.06	0.11	0.14	0.15	0.14	0.37
268	Y	0.55	[0.042,1.4]		0.0085	0.055	0.12	0.16	0.17	0.15	0.11	0.084	0.13
269	F	0.36	[0.042,1.4]		0.017	0.1	0.2	0.22	0.18	0.12	0.072	0.041	0.037
270	I	0.93	[0.23,1.4]		2.1e-06	0.00069	0.01	0.044	0.1	0.15	0.17	0.16	0.37
271	G	1.2	[0.38,1.4]		2.9e-07	0.0001	0.0018	0.011	0.032	0.067	0.11	0.14	0.65
272	M	1.3	[0.55,1.4]		1.4e-09	3.5e-06	0.00017	0.0018	0.009	0.027	0.059	0.098	0.81
273	A	1.1	[0.38,1.4]		6.9e-07	0.00024	0.004	0.02	0.055	0.1	0.14	0.15	0.53
274	I	0.34	[0.042,1.4]		0.022	0.13	0.22	0.22	0.17	0.1	0.062	0.037	0.039
275	E	1.1	[0.38,1.4]		4.8e-07	0.00017	0.0029	0.016	0.045	0.087	0.13	0.15	0.57
276	I	0.65	[0.12,1.4]		0.00022	0.01	0.058	0.14	0.19	0.19	0.15	0.11	0.16
277	S	1.1	[0.38,1.4]		4.6e-07	0.00016	0.0028	0.015	0.044	0.084	0.12	0.15	0.59
278	C	1.4	[0.93,1.4]		3.3e-16	3.3e-10	3.2e-07	2.4e-05	0.00046	0.0038	0.017	0.047	0.93
279	F	1.1	[0.38,1.4]		9.9e-09	2.4e-05	0.001	0.0089	0.034	0.076	0.12	0.15	0.61
280	T	1.3	[0.55,1.4]		9.1e-12	1.8e-07	2.6e-05	0.00058	0.0047	0.02	0.053	0.098	0.82
281	V	1.4	[0.74,1.4]		3.7e-14	5.3e-09	2e-06	8.3e-05	0.0011	0.0068	0.025	0.06	0.91
282	R	1.3	[0.55,1.4]		1.3e-11	2.5e-07	3.3e-05	0.00069	0.0052	0.021	0.054	0.097	0.82
283	E	0.57	[0.042,1.4]		0.0078	0.051	0.11	0.16	0.17	0.15	0.12	0.089	0.14
284	N	1.3	[0.55,1.4]		8.8e-10	2.6e-06	0.00015	0.0019	0.011	0.035	0.076	0.12	0.76
285	K	0.14	[0.0058,0.74]		0.3	0.26	0.19	0.12	0.066	0.034	0.017	0.0087	0.0071
286	L	0.25	[0.0058,1.4]		0.22	0.2	0.17	0.13	0.092	0.063	0.042	0.029	0.047
287	L	0.74	[0.042,1.4]		0.0038	0.027	0.068	0.11	0.14	0.14	0.13	0.11	0.27
288	L	0.78	[0.12,1.4]		0.00016	0.0072	0.04	0.097	0.14	0.16	0.15	0.13	0.27
289	M	1	[0.23,1.4]		6.7e-07	0.00026	0.0049	0.027	0.073	0.12	0.15	0.16	0.46
290	F	0.1	[0.0058,0.55]		0.35	0.28	0.18	0.099	0.046	0.019	0.0082	0.0038	0.0024
291	G	0.74	[0.042,1.4]		0.004	0.028	0.068	0.11	0.14	0.14	0.13	0.12	0.26
292	M	0.96	[0.23,1.4]		4.3e-07	0.00019	0.0043	0.027	0.082	0.15	0.18	0.18	0.38
293	T	0.83	[0.12,1.4]		0.00012	0.0057	0.032	0.081	0.13	0.15	0.15	0.14	0.31
294	T	0.94	[0.12,1.4]		7.7e-05	0.0036	0.021	0.056	0.096	0.13	0.14	0.14	0.42
295	T	1.1	[0.38,1.4]		5e-07	0.00018	0.003	0.016	0.046	0.088	0.13	0.15	0.57
296	A	1.3	[0.55,1.4]		2.8e-11	5.1e-07	6.2e-05	0.0012	0.0078	0.028	0.064	0.11	0.79
297	I	1.3	[0.74,1.4]		8.8e-13	3.4e-08	8.2e-06	0.00026	0.0026	0.013	0.038	0.077	0.87
298	Y	0.83	[0.12,1.4]		0.00012	0.0056	0.032	0.082	0.13	0.16	0.15	0.13	0.31
299	P	0.2	[0.0058,0.93]		0.25	0.22	0.18	0.13	0.087	0.054	0.032	0.02	0.023
300	W	1.1	[0.23,1.4]		2.5e-05	0.0013	0.0092	0.03	0.063	0.1	0.13	0.14	0.53
301	G	0.82	[0.12,1.4]		0.00011	0.0054	0.032	0.081	0.13	0.16	0.16	0.14	0.3
302	H	0.2	[0.0058,0.93]		0.25	0.22	0.18	0.13	0.087	0.054	0.032	0.02	0.023
303	S	0.2	[0.0058,0.93]		0.25	0.23	0.18	0.13	0.086	0.053	0.032	0.019	0.022
304	F	0.1	[0.0058,0.55]		0.35	0.28	0.18	0.1	0.047	0.02	0.0086	0.004	0.0027
305	I	0.5	[0.042,1.4]		0.0094	0.062	0.14	0.18	0.18	0.15	0.11	0.073	0.097
306	L	0.25	[0.0058,1.4]		0.23	0.21	0.17	0.13	0.092	0.062	0.041	0.028	0.044
307	I	0.11	[0.0058,0.55]		0.34	0.28	0.18	0.1	0.051	0.024	0.011	0.006	0.005
308	L	0.27	[0.0058,1.4]		0.21	0.2	0.17	0.13	0.096	0.067	0.046	0.033	0.054
309	G	0.22	[0.0058,1.4]		0.23	0.21	0.18	0.13	0.092	0.06	0.038	0.024	0.031
310	N	0.16	[0.0058,0.93]		0.28	0.24	0.18	0.12	0.073	0.041	0.023	0.013	0.015
311	S	1.1	[0.38,1.4]		4.1e-07	0.00015	0.0025	0.013	0.039	0.076	0.11	0.14	0.62
312	K	0.2	[0.0058,0.93]		0.25	0.23	0.18	0.13	0.084	0.051	0.031	0.019	0.025
313	L	0.33	[0.0058,1.4]		0.19	0.18	0.16	0.13	0.099	0.074	0.055	0.041	0.081
314	K	0.58	[0.042,1.4]		0.0078	0.051	0.11	0.16	0.16	0.15	0.12	0.089	0.16
315	Q	0.87	[0.12,1.4]		0.0028	0.019	0.048	0.08	0.11	0.12	0.12	0.12	0.38
316	A	1	[0.23,1.4]		3.4e-05	0.0017	0.011	0.034	0.067	0.1	0.13	0.14	0.52
317	S	0.97	[0.23,1.4]		6.8e-05	0.0032	0.019	0.051	0.089	0.12	0.13	0.14	0.45
318	L	0.36	[0.0058,1.4]		0.19	0.17	0.14	0.12	0.093	0.074	0.059	0.048	0.1
319	R	1.3	[0.74,1.4]		3.9e-10	1.1e-06	5.8e-05	0.00076	0.0046	0.017	0.043	0.082	0.85
320	V	0.98	[0.23,1.4]		6.6e-05	0.0031	0.019	0.051	0.087	0.12	0.13	0.13	0.46
321	L	0.34	[0.0058,1.4]		0.19	0.17	0.15	0.13	0.099	0.075	0.056	0.043	0.088
322	Q	1.2	[0.38,1.4]		1.5e-07	5.6e-05	0.001	0.0063	0.021	0.048	0.084	0.12	0.72
323	Q	1.3	[0.55,1.4]		7.7e-08	3e-05	0.00059	0.004	0.015	0.038	0.072	0.11	0.76
324	L	1.2	[0.23,1.4]		0.00083	0.0057	0.014	0.025	0.038	0.057	0.082	0.11	0.67
325	K	0.59	[0.042,1.4]		0.0073	0.048	0.11	0.15	0.16	0.15	0.12	0.092	0.16
326	C	0.25	[0.0058,1.4]		0.22	0.2	0.17	0.13	0.095	0.065	0.043	0.029	0.043
327	C	1.2	[0.38,1.4]		1.9e-07	7e-05	0.0013	0.0075	0.024	0.053	0.088	0.12	0.7
328	E	1.3	[0.55,1.4]		1.5e-08	6.2e-06	0.00015	0.0012	0.0059	0.019	0.045	0.082	0.85
329	K	1.2	[0.38,1.4]		2e-07	7.3e-05	0.0013	0.0075	0.024	0.051	0.086	0.12	0.71
330	R	1.4	[0.74,1.4]		9e-12	3.2e-08	3.5e-06	0.0001	0.0012	0.0069	0.025	0.058	0.91
331	K	1.2	[0.38,1.4]		3.8e-07	0.00013	0.0023	0.013	0.037	0.073	0.11	0.14	0.63
332	N	1.3	[0.74,1.4]		2.8e-10	8.1e-07	4.6e-05	0.00061	0.0038	0.014	0.037	0.072	0.87
333	L	1.3	[0.55,1.4]		7.9e-10	2.1e-06	0.00011	0.0013	0.0069	0.023	0.053	0.092	0.82
334	R	1.3	[0.55,1.4]		2.8e-08	1.3e-05	0.00033	0.0028	0.012	0.034	0.069	0.11	0.77
335	V	1.4	[0.93,1.4]		2.4e-14	3.4e-09	1.3e-06	5.5e-05	0.00075	0.0049	0.019	0.049	0.93
336	T	1.3	[0.74,1.4]		1.4e-10	4.1e-07	2.5e-05	0.00036	0.0025	0.01	0.03	0.063	0.89
337	-	1.3	[0.55,1.4]		2.5e-06	0.00014	0.0011	0.0046	0.013	0.029	0.055	0.087	0.81
338	-	0.69	[0.0058,1.4]		0.089	0.089	0.088	0.087	0.086	0.085	0.084	0.083	0.31
339	-	0.7	[0.0058,1.4]		0.088	0.087	0.087	0.086	0.086	0.085	0.084	0.083	0.31
340	-	0.69	[0.0058,1.4]		0.088	0.088	0.087	0.087	0.086	0.085	0.084	0.083	0.31
341	-	0.7	[0.0058,1.4]		0.086	0.086	0.086	0.086	0.085	0.085	0.084	0.083	0.32
342	-	0.7	[0.0058,1.4]		0.087	0.087	0.086	0.086	0.085	0.085	0.084	0.083	0.32
343	-	0.69	[0.0058,1.4]		0.089	0.089	0.089	0.088	0.087	0.085	0.084	0.082	0.31
344	-	0.7	[0.0058,1.4]		0.087	0.087	0.086	0.086	0.085	0.085	0.084	0.083	0.32
345	-	0.7	[0.0058,1.4]		0.088	0.088	0.087	0.087	0.086	0.085	0.084	0.083	0.31
346	-	0.7	[0.0058,1.4]		0.087	0.087	0.087	0.086	0.086	0.085	0.084	0.083	0.32
347	-	0.7	[0.0058,1.4]		0.088	0.087	0.087	0.086	0.086	0.085	0.084	0.083	0.31
348	-	0.69	[0.0058,1.4]		0.088	0.088	0.088	0.087	0.086	0.085	0.084	0.083	0.31
349	-	0.68	[0.0058,1.4]		0.091	0.091	0.09	0.089	0.087	0.085	0.084	0.082	0.3
350	-	0.69	[0.0058,1.4]		0.089	0.089	0.088	0.087	0.086	0.085	0.084	0.083	0.31

## Sheet: dN_dS_R46
Selecton Bayesian Ka/Ks Results
Displayed on sequence 4 including gaps
==========================================================================================================================================
POS	AMINO	Ka/Ks	[Confidence Interval](* if lower bound > 1)		POSTERIOR PROBABILITIES
						w =	0.15	0.3	0.41	0.51	0.6	0.7	0.8	0.91	2.7
==========================================================================================================================================
1	M	0.33	[0.15,0.8]		0.42	0.22	0.13	0.088	0.059	0.04	0.027	0.017	7.1e-05
2	I	0.67	[0.15,2.7]		0.036	0.093	0.12	0.14	0.15	0.15	0.14	0.13	0.033
3	T	0.39	[0.15,0.91]		0.32	0.2	0.15	0.11	0.083	0.063	0.048	0.034	0.00083
4	F	0.53	[0.15,0.91]		0.12	0.15	0.15	0.14	0.13	0.11	0.099	0.081	0.0059
5	L	2.4	[0.6,2.7]		0.00034	0.0026	0.0063	0.011	0.017	0.025	0.035	0.048	0.85
6	P	2.5	[0.6,2.7]		8.7e-05	0.0012	0.0036	0.0076	0.013	0.02	0.03	0.044	0.88
7	I	0.8	[0.3,2.7]		0.024	0.07	0.1	0.12	0.14	0.15	0.16	0.16	0.079
8	I	0.7	[0.15,2.7]		0.034	0.089	0.12	0.14	0.15	0.15	0.15	0.14	0.042
9	F	0.38	[0.15,0.91]		0.33	0.21	0.14	0.11	0.078	0.059	0.044	0.031	0.00063
10	S	0.47	[0.15,0.91]		0.23	0.17	0.14	0.12	0.1	0.088	0.074	0.061	0.0094
11	I	1	[0.3,2.7]		0.0066	0.035	0.067	0.097	0.12	0.15	0.17	0.18	0.18
12	L	1	[0.15,2.7]		0.045	0.078	0.095	0.11	0.11	0.12	0.12	0.13	0.19
13	I	2.5	[0.7,2.7]		2.3e-05	0.00057	0.0023	0.0055	0.011	0.018	0.029	0.045	0.89
14	V	2.1	[0.51,2.7]		0.00023	0.0033	0.01	0.021	0.036	0.055	0.078	0.11	0.69
15	V	0.69	[0.15,2.7]		0.033	0.087	0.12	0.14	0.15	0.15	0.15	0.14	0.035
TM1 - 16	T	2.6	[2.7,2.7]*		8.3e-07	4.4e-05	0.00025	0.00076	0.0018	0.0035	0.0065	0.012	0.98
17	F	0.38	[0.15,0.91]		0.33	0.21	0.14	0.11	0.078	0.059	0.044	0.031	0.00063
18	V	0.52	[0.15,0.91]		0.12	0.16	0.15	0.14	0.13	0.11	0.097	0.079	0.006
19	I	2	[0.51,2.7]		0.00033	0.0044	0.013	0.026	0.044	0.065	0.09	0.12	0.63
20	G	0.53	[0.15,0.91]		0.19	0.16	0.14	0.12	0.11	0.097	0.086	0.074	0.024
21	N	0.41	[0.15,0.91]		0.29	0.2	0.15	0.11	0.089	0.07	0.055	0.041	0.0018
22	F	0.38	[0.15,0.91]		0.33	0.21	0.14	0.11	0.078	0.059	0.044	0.031	0.00063
23	A	0.86	[0.3,2.7]		0.021	0.063	0.094	0.12	0.14	0.15	0.16	0.16	0.1
24	N	0.4	[0.15,0.91]		0.29	0.2	0.15	0.11	0.089	0.07	0.054	0.041	0.0016
25	G	0.52	[0.15,0.91]		0.2	0.16	0.14	0.12	0.11	0.096	0.084	0.073	0.022
26	F	0.42	[0.15,0.91]		0.28	0.19	0.15	0.11	0.091	0.073	0.058	0.044	0.0024
27	I	0.36	[0.15,0.91]		0.35	0.21	0.14	0.1	0.074	0.055	0.04	0.027	0.00045
28	A	0.46	[0.15,0.91]		0.23	0.18	0.14	0.12	0.1	0.087	0.073	0.06	0.0086
29	L	0.49	[0.15,0.91]		0.22	0.17	0.14	0.12	0.1	0.089	0.077	0.064	0.014
30	V	1.4	[0.3,2.7]		0.0037	0.022	0.045	0.07	0.094	0.12	0.14	0.16	0.34
31	N	0.41	[0.15,0.91]		0.28	0.19	0.15	0.11	0.09	0.071	0.056	0.042	0.002
32	S	1.2	[0.3,2.7]		0.013	0.043	0.068	0.09	0.11	0.13	0.14	0.16	0.25
33	I	0.67	[0.15,2.7]		0.036	0.092	0.12	0.14	0.15	0.15	0.14	0.14	0.032
34	E	1.1	[0.3,2.7]		0.015	0.047	0.073	0.096	0.12	0.13	0.15	0.16	0.22
35	W	2.3	[0.51,2.7]		0.00065	0.0046	0.011	0.018	0.028	0.039	0.052	0.069	0.78
36	F	1.4	[0.41,2.7]		0.0035	0.021	0.043	0.067	0.091	0.12	0.14	0.16	0.36
37	K	0.45	[0.15,0.91]		0.24	0.18	0.15	0.12	0.099	0.082	0.068	0.054	0.0056
38	R	1.1	[0.3,2.7]		0.015	0.049	0.076	0.099	0.12	0.13	0.15	0.16	0.2
39	Q	1.6	[0.3,2.7]		0.0072	0.025	0.042	0.059	0.075	0.09	0.11	0.12	0.47
40	K	0.45	[0.15,0.91]		0.24	0.18	0.15	0.12	0.099	0.082	0.068	0.054	0.0056
41	I	0.42	[0.15,0.91]		0.28	0.19	0.15	0.11	0.092	0.074	0.059	0.045	0.003
42	S	0.46	[0.15,0.91]		0.23	0.18	0.14	0.12	0.1	0.086	0.072	0.059	0.0077
43	F	2.5	[0.7,2.7]		2.7e-05	0.0005	0.0018	0.0043	0.0084	0.014	0.023	0.037	0.91
44	A	0.78	[0.3,2.7]		0.025	0.072	0.1	0.13	0.14	0.15	0.16	0.16	0.069
45	D	0.69	[0.15,2.7]		0.071	0.11	0.13	0.13	0.13	0.13	0.13	0.12	0.054
46	Q	1.8	[0.3,2.7]		0.0059	0.021	0.036	0.05	0.064	0.078	0.093	0.11	0.54
47	I	0.51	[0.15,0.91]		0.13	0.16	0.16	0.14	0.13	0.11	0.093	0.075	0.0043
48	L	1.1	[0.3,2.7]		0.015	0.049	0.076	0.099	0.12	0.13	0.15	0.16	0.2
49	T	0.52	[0.15,0.91]		0.12	0.16	0.15	0.14	0.13	0.11	0.098	0.081	0.0058
50	A	0.58	[0.15,0.91]		0.094	0.13	0.14	0.14	0.13	0.12	0.11	0.1	0.017
51	L	0.84	[0.15,2.7]		0.057	0.093	0.11	0.12	0.12	0.13	0.13	0.12	0.12
52	A	0.66	[0.15,2.7]		0.074	0.11	0.13	0.13	0.13	0.13	0.12	0.12	0.045
53	V	0.43	[0.15,0.91]		0.26	0.19	0.15	0.12	0.095	0.077	0.063	0.049	0.0036
54	S	0.69	[0.15,2.7]		0.07	0.11	0.13	0.13	0.13	0.13	0.13	0.12	0.054
55	R	0.46	[0.15,0.91]		0.23	0.18	0.14	0.12	0.1	0.086	0.073	0.059	0.0079
56	V	0.87	[0.3,2.7]		0.008	0.042	0.078	0.11	0.14	0.16	0.18	0.19	0.096
57	G	0.67	[0.15,2.7]		0.074	0.11	0.13	0.13	0.13	0.13	0.12	0.12	0.047
58	L	0.46	[0.15,0.91]		0.23	0.18	0.14	0.12	0.1	0.086	0.073	0.059	0.0089
59	L	0.63	[0.15,2.7]		0.081	0.12	0.13	0.14	0.13	0.13	0.12	0.11	0.032
60	W	0.87	[0.15,2.7]		0.052	0.088	0.11	0.12	0.12	0.13	0.13	0.13	0.13
61	V	2.4	[0.6,2.7]		3.3e-05	0.00082	0.0031	0.0075	0.014	0.024	0.037	0.056	0.86
62	L	1.3	[0.3,2.7]		0.0091	0.033	0.056	0.078	0.098	0.12	0.13	0.15	0.32
63	V	1.2	[0.3,2.7]		0.014	0.045	0.07	0.093	0.11	0.13	0.14	0.15	0.24
64	L	0.73	[0.15,2.7]		0.067	0.11	0.12	0.13	0.13	0.13	0.13	0.12	0.074
65	N	0.85	[0.3,2.7]		0.022	0.064	0.095	0.12	0.14	0.15	0.16	0.16	0.1
66	W	0.92	[0.15,2.7]		0.048	0.083	0.1	0.11	0.12	0.12	0.13	0.13	0.15
67	Y	0.45	[0.15,0.91]		0.24	0.18	0.14	0.12	0.1	0.084	0.07	0.056	0.0065
TM2 - 68	A	2.7	[2.7,2.7]*		1.5e-07	8.5e-06	5e-05	0.00016	0.0004	0.00085	0.0017	0.0033	0.99
69	T	0.68	[0.15,2.7]		0.032	0.086	0.12	0.14	0.15	0.15	0.15	0.14	0.033
70	E	2.5	[0.7,2.7]		1.4e-05	0.00038	0.0015	0.0038	0.0074	0.013	0.021	0.033	0.92
71	L	2.5	[0.7,2.7]		2.9e-05	0.00052	0.0019	0.0043	0.0082	0.014	0.022	0.034	0.92
72	N	0.57	[0.15,0.91]		0.096	0.14	0.14	0.14	0.13	0.12	0.11	0.098	0.015
73	P	2	[0.41,2.7]		0.0014	0.0092	0.02	0.034	0.049	0.066	0.085	0.11	0.63
74	A	0.42	[0.15,0.91]		0.27	0.19	0.15	0.12	0.093	0.075	0.06	0.046	0.0024
75	F	0.67	[0.15,2.7]		0.034	0.089	0.12	0.14	0.15	0.15	0.15	0.14	0.028
76	N	2.2	[0.51,2.7]		0.00022	0.0028	0.0082	0.016	0.027	0.041	0.057	0.08	0.77
77	S	0.41	[0.15,0.91]		0.28	0.19	0.15	0.11	0.09	0.072	0.056	0.042	0.0018
78	I	2.1	[0.51,2.7]		0.00033	0.0042	0.012	0.023	0.038	0.056	0.078	0.11	0.68
79	E	1.1	[0.3,2.7]		0.014	0.046	0.073	0.095	0.11	0.13	0.15	0.16	0.22
80	V	0.87	[0.3,2.7]		0.021	0.063	0.094	0.12	0.13	0.15	0.15	0.16	0.11
81	R	0.67	[0.15,2.7]		0.072	0.11	0.13	0.13	0.13	0.13	0.13	0.12	0.048
82	I	2.5	[0.8,2.7]		4.5e-06	0.00021	0.0011	0.0031	0.0067	0.013	0.021	0.036	0.92
83	T	1.4	[0.41,2.7]		0.0012	0.013	0.033	0.059	0.089	0.12	0.15	0.19	0.34
84	A	2.6	[0.8,2.7]		2e-06	0.0001	0.00054	0.0016	0.0036	0.007	0.013	0.022	0.95
85	Y	0.99	[0.3,2.7]		0.017	0.053	0.082	0.11	0.12	0.14	0.15	0.16	0.16
86	N	1.1	[0.3,2.7]		0.0053	0.03	0.06	0.089	0.12	0.14	0.17	0.19	0.2
TM3 - 87	V	2.7	[2.7,2.7]*		3.3e-09	7e-07	7.3e-06	3.5e-05	0.00011	0.0003	0.0007	0.0017	1
88	W	0.96	[0.15,2.7]		0.046	0.08	0.098	0.11	0.12	0.12	0.13	0.13	0.17
89	A	2.5	[0.8,2.7]		1.4e-05	0.00036	0.0015	0.0036	0.0071	0.012	0.02	0.032	0.92
90	V	0.78	[0.15,2.7]		0.025	0.072	0.1	0.13	0.14	0.15	0.16	0.15	0.07
91	I	2.5	[0.7,2.7]		1.6e-05	0.00043	0.0017	0.0043	0.0084	0.015	0.023	0.037	0.91
TM3 - 92	N	2.7	[2.7,2.7]*		3.1e-08	3.4e-06	2.6e-05	0.0001	0.00028	0.00066	0.0014	0.003	0.99
93	H	0.44	[0.15,0.91]		0.25	0.18	0.15	0.12	0.098	0.081	0.067	0.053	0.0048
94	F	0.59	[0.15,0.91]		0.093	0.13	0.14	0.14	0.13	0.12	0.11	0.1	0.019
95	S	0.46	[0.15,0.91]		0.24	0.18	0.14	0.12	0.1	0.085	0.071	0.058	0.0068
96	N	2.6	[0.8,2.7]		1.1e-05	0.00031	0.0013	0.0031	0.0062	0.011	0.018	0.029	0.93
97	W	0.55	[0.15,2.7]		0.18	0.15	0.14	0.12	0.11	0.099	0.089	0.078	0.032
98	L	0.54	[0.15,0.91]		0.11	0.15	0.15	0.14	0.13	0.12	0.1	0.087	0.0087
99	A	0.58	[0.15,0.91]		0.095	0.13	0.14	0.14	0.13	0.12	0.11	0.099	0.016
100	T	0.53	[0.15,0.91]		0.12	0.15	0.15	0.14	0.13	0.11	0.099	0.082	0.0064
101	S	0.65	[0.15,2.7]		0.076	0.12	0.13	0.13	0.13	0.13	0.12	0.11	0.04
102	L	0.45	[0.15,0.91]		0.24	0.18	0.14	0.12	0.1	0.083	0.069	0.056	0.0063
103	S	0.45	[0.15,0.91]		0.24	0.18	0.14	0.12	0.1	0.084	0.07	0.056	0.0065
104	I	0.67	[0.15,2.7]		0.034	0.089	0.12	0.14	0.15	0.15	0.15	0.14	0.029
105	F	0.38	[0.15,0.91]		0.33	0.21	0.14	0.11	0.078	0.059	0.044	0.031	0.00063
106	Y	0.45	[0.15,0.91]		0.24	0.18	0.14	0.12	0.1	0.084	0.07	0.057	0.0067
107	L	0.46	[0.15,0.91]		0.23	0.18	0.14	0.12	0.1	0.086	0.072	0.059	0.0085
108	L	0.6	[0.15,2.7]		0.17	0.14	0.13	0.12	0.11	0.1	0.096	0.088	0.047
109	K	0.64	[0.15,2.7]		0.08	0.12	0.13	0.14	0.13	0.13	0.12	0.11	0.035
110	I	0.38	[0.15,0.91]		0.33	0.2	0.14	0.11	0.08	0.06	0.046	0.033	0.0011
111	A	0.69	[0.15,2.7]		0.071	0.11	0.13	0.13	0.13	0.13	0.13	0.12	0.053
112	N	0.55	[0.15,0.91]		0.1	0.14	0.15	0.14	0.13	0.12	0.11	0.092	0.011
113	F	0.42	[0.15,0.91]		0.28	0.19	0.15	0.11	0.091	0.073	0.058	0.044	0.0024
114	S	0.47	[0.15,0.91]		0.23	0.17	0.14	0.12	0.1	0.088	0.074	0.061	0.0091
115	N	0.63	[0.15,2.7]		0.079	0.12	0.13	0.14	0.13	0.13	0.12	0.11	0.034
116	L	0.78	[0.15,2.7]		0.025	0.071	0.1	0.13	0.14	0.15	0.15	0.15	0.074
117	I	0.67	[0.15,2.7]		0.036	0.092	0.12	0.14	0.15	0.15	0.15	0.14	0.029
118	F	0.38	[0.15,0.91]		0.33	0.21	0.14	0.11	0.078	0.059	0.044	0.031	0.00063
119	L	0.4	[0.15,0.91]		0.3	0.2	0.15	0.11	0.086	0.067	0.052	0.038	0.0013
120	H	2.6	[0.91,2.7]		4.7e-06	0.00013	0.00057	0.0015	0.003	0.0055	0.0093	0.016	0.96
121	L	0.75	[0.15,2.7]		0.066	0.1	0.12	0.13	0.13	0.13	0.13	0.12	0.079
122	K	0.94	[0.3,2.7]		0.019	0.057	0.087	0.11	0.13	0.14	0.15	0.16	0.14
123	R	1	[0.3,2.7]		0.016	0.051	0.079	0.1	0.12	0.14	0.15	0.16	0.18
124	R	0.67	[0.15,2.7]		0.073	0.11	0.13	0.13	0.13	0.13	0.13	0.12	0.047
125	V	0.52	[0.15,0.91]		0.13	0.16	0.16	0.14	0.13	0.11	0.095	0.077	0.005
126	K	0.99	[0.3,2.7]		0.018	0.055	0.083	0.11	0.12	0.14	0.15	0.16	0.16
127	S	0.56	[0.15,0.91]		0.1	0.14	0.15	0.14	0.13	0.12	0.11	0.094	0.012
128	V	0.42	[0.15,0.91]		0.27	0.19	0.15	0.12	0.093	0.075	0.06	0.046	0.0031
129	V	2	[0.51,2.7]		0.00014	0.0031	0.011	0.024	0.042	0.065	0.093	0.13	0.63
130	L	0.54	[0.15,2.7]		0.19	0.16	0.14	0.12	0.11	0.097	0.086	0.075	0.03
131	V	0.56	[0.15,0.91]		0.1	0.14	0.15	0.14	0.13	0.12	0.11	0.092	0.012
132	I	2.5	[0.8,2.7]		2e-06	0.00015	0.00091	0.0029	0.0068	0.013	0.024	0.042	0.91
133	L	0.53	[0.15,2.7]		0.19	0.16	0.14	0.12	0.11	0.095	0.084	0.073	0.027
134	L	0.71	[0.15,2.7]		0.068	0.11	0.12	0.13	0.13	0.13	0.13	0.12	0.066
135	G	0.51	[0.15,0.91]		0.2	0.16	0.14	0.12	0.11	0.094	0.083	0.071	0.019
136	P	0.94	[0.3,2.7]		0.019	0.058	0.088	0.11	0.13	0.14	0.15	0.16	0.14
137	L	0.68	[0.15,2.7]		0.072	0.11	0.13	0.13	0.13	0.13	0.13	0.12	0.053
138	L	2.1	[0.51,2.7]		0.00093	0.0064	0.014	0.024	0.036	0.049	0.064	0.083	0.72
139	F	0.68	[0.15,2.7]		0.033	0.087	0.12	0.14	0.15	0.15	0.15	0.14	0.032
140	L	0.46	[0.15,0.91]		0.23	0.18	0.14	0.12	0.1	0.086	0.072	0.059	0.0082
141	V	2.4	[0.6,2.7]		4.8e-05	0.0011	0.004	0.0092	0.017	0.027	0.041	0.061	0.84
142	C	0.96	[0.3,2.7]		0.018	0.055	0.084	0.11	0.13	0.14	0.15	0.16	0.15
143	H	2.6	[0.8,2.7]		1.1e-05	0.00029	0.0012	0.003	0.006	0.011	0.017	0.028	0.93
144	L	0.56	[0.15,0.91]		0.099	0.14	0.15	0.14	0.13	0.12	0.11	0.095	0.012
145	F	1.9	[0.51,2.7]		0.00038	0.0049	0.014	0.029	0.047	0.069	0.096	0.13	0.61
146	V	1.3	[0.3,2.7]		0.0044	0.025	0.05	0.076	0.1	0.12	0.15	0.17	0.3
147	I	2.5	[0.7,2.7]		8.9e-06	0.00039	0.0019	0.0051	0.011	0.019	0.031	0.05	0.88
148	N	0.97	[0.3,2.7]		0.017	0.054	0.083	0.11	0.13	0.14	0.15	0.16	0.16
149	M	0.51	[0.15,0.91]		0.12	0.16	0.16	0.15	0.13	0.11	0.093	0.073	0.0018
150	N	2.6	[0.8,2.7]		3e-06	0.00015	0.00078	0.0023	0.005	0.0095	0.017	0.028	0.94
151	Q	2.6	[0.8,2.7]		6.7e-06	0.00019	0.00078	0.002	0.0041	0.0073	0.012	0.02	0.95
152	I	1.6	[0.41,2.7]		0.00095	0.011	0.028	0.05	0.076	0.11	0.14	0.17	0.42
ECL2 - 153	I	2.7	[2.7,2.7]*		2.7e-07	1.8e-05	0.00011	0.00039	0.001	0.0022	0.0042	0.0083	0.98
ECL2 - 154	W	2.7	[2.7,2.7]*		6.4e-09	7.8e-07	6.6e-06	2.7e-05	8.2e-05	0.00021	0.00047	0.0011	1
155	T	1.6	[0.41,2.7]		0.0025	0.016	0.034	0.055	0.077	0.1	0.12	0.15	0.44
156	K	1.5	[0.41,2.7]		0.0029	0.018	0.038	0.061	0.084	0.11	0.13	0.16	0.4
157	E	0.48	[0.15,0.91]		0.22	0.17	0.14	0.12	0.1	0.089	0.076	0.063	0.011
158	Y	1.6	[0.41,2.7]		0.0027	0.017	0.035	0.056	0.077	0.099	0.12	0.15	0.44
159	E	0.71	[0.15,2.7]		0.068	0.11	0.12	0.13	0.13	0.13	0.13	0.12	0.061
160	G	0.85	[0.15,2.7]		0.053	0.089	0.11	0.12	0.12	0.13	0.13	0.13	0.12
ECL2 - 161	N	0.44	[0.15,0.91]		0.25	0.18	0.15	0.12	0.099	0.082	0.068	0.054	0.0055
162	M	2	[0.51,2.7]		3.8e-05	0.0015	0.007	0.018	0.035	0.06	0.093	0.14	0.65
163	T	0.39	[0.15,0.91]		0.31	0.2	0.15	0.11	0.084	0.065	0.05	0.036	0.0011
164	W	2.3	[0.51,2.7]		0.00064	0.0046	0.011	0.018	0.028	0.039	0.052	0.069	0.78
165	K	0.63	[0.15,2.7]		0.08	0.12	0.13	0.14	0.13	0.13	0.12	0.11	0.034
166	I	2.4	[0.6,2.7]		3.8e-05	0.00092	0.0035	0.0084	0.016	0.026	0.04	0.061	0.84
167	K	0.64	[0.15,2.7]		0.079	0.12	0.13	0.14	0.13	0.13	0.12	0.11	0.036
168	L	0.47	[0.15,0.91]		0.23	0.17	0.14	0.12	0.1	0.088	0.075	0.062	0.011
169	R	2.2	[0.51,2.7]		0.00023	0.0029	0.0086	0.017	0.028	0.042	0.06	0.083	0.76
170	S	2.7	[2.7,2.7]*		2e-07	1.9e-05	0.00013	0.00048	0.0013	0.0027	0.0054	0.011	0.98
171	A	1.7	[0.41,2.7]		0.0024	0.015	0.032	0.051	0.071	0.092	0.11	0.14	0.48
172	M	2.5	[0.8,2.7]		2.3e-06	0.00014	0.00079	0.0025	0.0058	0.011	0.021	0.037	0.92
173	Y	2.6	[0.91,2.7]		4.6e-06	0.00013	0.00056	0.0014	0.003	0.0054	0.0092	0.016	0.96
174	L	1.7	[0.41,2.7]		0.00072	0.0082	0.022	0.041	0.063	0.089	0.12	0.15	0.51
175	S	0.78	[0.15,2.7]		0.06	0.098	0.11	0.12	0.13	0.13	0.13	0.13	0.092
5.39 - 176	N	2.7	[2.7,2.7]*		2.2e-09	4.8e-07	5.2e-06	2.5e-05	8.2e-05	0.00022	0.00053	0.0013	1
177	T	2.7	[2.7,2.7]*		1.1e-11	1e-08	2.1e-07	1.6e-06	7.2e-06	2.5e-05	7.8e-05	0.00024	1
178	T	0.39	[0.15,0.91]		0.3	0.2	0.15	0.11	0.085	0.066	0.051	0.037	0.0011
5.42 - 179	V	1.7	[0.41,2.7]		0.0023	0.015	0.031	0.05	0.07	0.091	0.11	0.14	0.49
180	T	2.2	[0.51,2.7]		0.00023	0.003	0.0087	0.017	0.029	0.043	0.061	0.085	0.75
181	I	2.7	[2.7,2.7]*		5.2e-09	1.2e-06	1.3e-05	6.4e-05	0.00021	0.00056	0.0013	0.0031	0.99
182	L	0.95	[0.15,2.7]		0.047	0.081	0.099	0.11	0.12	0.12	0.13	0.13	0.17
183	A	2.6	[0.91,2.7]		4.8e-06	0.00013	0.00057	0.0015	0.0031	0.0055	0.0094	0.016	0.96
184	N	0.64	[0.15,2.7]		0.079	0.12	0.13	0.14	0.13	0.13	0.12	0.11	0.036
185	L	2.5	[0.7,2.7]		1.8e-05	0.00045	0.0018	0.0043	0.0082	0.014	0.022	0.035	0.91
186	V	2.3	[0.6,2.7]		5.3e-05	0.0013	0.0048	0.011	0.021	0.034	0.052	0.077	0.8
187	P	0.49	[0.15,0.91]		0.21	0.17	0.14	0.12	0.11	0.092	0.08	0.067	0.014
188	F	0.93	[0.3,2.7]		0.021	0.061	0.09	0.11	0.13	0.14	0.15	0.16	0.14
189	T	0.92	[0.3,2.7]		0.0072	0.039	0.073	0.11	0.13	0.16	0.18	0.19	0.12
190	L	2.5	[0.7,2.7]		6.7e-05	0.00092	0.0028	0.0059	0.01	0.016	0.024	0.035	0.9
191	T	0.97	[0.3,2.7]		0.018	0.055	0.084	0.11	0.13	0.14	0.15	0.16	0.15
192	L	0.57	[0.15,2.7]		0.18	0.15	0.13	0.12	0.11	0.097	0.087	0.077	0.039
193	I	0.67	[0.15,2.7]		0.036	0.093	0.12	0.14	0.15	0.15	0.14	0.13	0.03
194	S	0.81	[0.3,2.7]		0.023	0.068	0.099	0.12	0.14	0.15	0.16	0.16	0.085
195	F	0.38	[0.15,0.91]		0.33	0.21	0.14	0.11	0.078	0.059	0.044	0.031	0.00063
196	L	0.9	[0.15,2.7]		0.05	0.085	0.1	0.11	0.12	0.13	0.13	0.13	0.15
197	L	0.82	[0.15,2.7]		0.057	0.094	0.11	0.12	0.13	0.13	0.13	0.13	0.11
198	L	0.78	[0.15,2.7]		0.06	0.098	0.11	0.12	0.13	0.13	0.13	0.13	0.09
199	I	0.84	[0.3,2.7]		0.023	0.068	0.099	0.12	0.14	0.15	0.15	0.15	0.098
200	C	0.64	[0.15,2.7]		0.078	0.12	0.13	0.14	0.13	0.13	0.12	0.11	0.038
201	S	0.42	[0.15,0.91]		0.27	0.19	0.15	0.12	0.093	0.075	0.06	0.046	0.0026
202	L	0.55	[0.15,2.7]		0.18	0.15	0.14	0.12	0.11	0.098	0.088	0.078	0.033
203	C	0.45	[0.15,0.91]		0.24	0.18	0.15	0.12	0.099	0.083	0.069	0.055	0.0056
204	K	0.64	[0.15,2.7]		0.079	0.12	0.13	0.14	0.13	0.13	0.12	0.11	0.036
205	H	0.44	[0.15,0.91]		0.25	0.18	0.15	0.12	0.098	0.081	0.067	0.053	0.0048
206	L	0.45	[0.15,0.91]		0.24	0.18	0.14	0.12	0.099	0.083	0.069	0.055	0.0059
207	K	1.5	[0.41,2.7]		0.0029	0.018	0.038	0.06	0.083	0.11	0.13	0.16	0.4
208	K	0.45	[0.15,0.91]		0.25	0.18	0.15	0.12	0.099	0.082	0.068	0.054	0.0055
209	M	0.33	[0.15,0.8]		0.42	0.22	0.13	0.088	0.059	0.04	0.027	0.017	7.1e-05
210	Q	0.94	[0.15,2.7]		0.047	0.081	0.099	0.11	0.12	0.12	0.13	0.13	0.16
211	L	0.64	[0.15,2.7]		0.079	0.12	0.13	0.14	0.13	0.13	0.12	0.11	0.037
212	H	1.6	[0.41,2.7]		0.0027	0.017	0.036	0.057	0.079	0.1	0.13	0.15	0.43
213	G	0.81	[0.15,2.7]		0.056	0.094	0.11	0.12	0.13	0.13	0.13	0.13	0.1
214	K	0.68	[0.15,2.7]		0.072	0.11	0.13	0.13	0.13	0.13	0.13	0.12	0.051
215	G	0.53	[0.15,0.91]		0.19	0.16	0.14	0.12	0.11	0.097	0.086	0.074	0.024
216	S	0.78	[0.3,2.7]		0.025	0.071	0.1	0.13	0.14	0.15	0.16	0.16	0.072
217	Q	0.56	[0.15,2.7]		0.18	0.15	0.14	0.12	0.11	0.099	0.089	0.079	0.035
218	D	0.42	[0.15,0.91]		0.27	0.19	0.15	0.12	0.094	0.076	0.061	0.047	0.0029
219	P	0.76	[0.15,2.7]		0.061	0.1	0.12	0.13	0.13	0.13	0.13	0.13	0.083
220	S	0.66	[0.15,2.7]		0.075	0.11	0.13	0.13	0.13	0.13	0.12	0.12	0.046
221	M	1.8	[0.41,2.7]		0.0033	0.015	0.03	0.046	0.063	0.082	0.1	0.13	0.53
222	K	0.45	[0.15,0.91]		0.25	0.18	0.15	0.12	0.099	0.082	0.068	0.054	0.0055
223	V	0.43	[0.15,0.91]		0.26	0.19	0.15	0.12	0.095	0.078	0.063	0.049	0.0038
224	H	0.49	[0.15,0.91]		0.21	0.17	0.14	0.12	0.11	0.092	0.08	0.067	0.014
225	I	0.5	[0.15,0.91]		0.14	0.17	0.16	0.14	0.12	0.11	0.088	0.07	0.0038
226	K	0.64	[0.15,2.7]		0.079	0.12	0.13	0.14	0.13	0.13	0.12	0.11	0.036
227	A	1.9	[0.51,2.7]		0.00049	0.0059	0.017	0.032	0.05	0.073	0.098	0.13	0.59
228	L	0.64	[0.15,2.7]		0.081	0.12	0.13	0.14	0.13	0.13	0.12	0.11	0.039
229	Q	0.56	[0.15,2.7]		0.18	0.15	0.14	0.12	0.11	0.099	0.089	0.079	0.035
230	T	0.67	[0.15,2.7]		0.033	0.088	0.12	0.14	0.15	0.15	0.15	0.14	0.03
231	V	0.64	[0.15,2.7]		0.083	0.12	0.13	0.14	0.13	0.13	0.12	0.11	0.04
232	T	2.2	[0.51,2.7]		0.00024	0.003	0.0088	0.017	0.029	0.043	0.06	0.083	0.76
233	S	0.69	[0.15,2.7]		0.07	0.11	0.13	0.13	0.13	0.13	0.13	0.12	0.054
234	F	0.41	[0.15,0.91]		0.29	0.2	0.15	0.11	0.088	0.069	0.054	0.041	0.0021
235	L	1	[0.15,2.7]		0.045	0.074	0.089	0.1	0.11	0.12	0.12	0.13	0.21
236	L	0.73	[0.15,2.7]		0.066	0.1	0.12	0.13	0.13	0.13	0.13	0.12	0.073
237	L	0.75	[0.15,2.7]		0.065	0.1	0.12	0.13	0.13	0.13	0.13	0.12	0.078
238	C	0.98	[0.3,2.7]		0.018	0.055	0.084	0.11	0.13	0.14	0.15	0.16	0.16
239	A	0.69	[0.15,2.7]		0.069	0.11	0.12	0.13	0.13	0.13	0.13	0.12	0.055
240	I	0.52	[0.15,0.91]		0.12	0.16	0.15	0.14	0.13	0.11	0.097	0.08	0.006
241	Y	0.78	[0.15,2.7]		0.06	0.098	0.11	0.12	0.13	0.13	0.13	0.13	0.093
242	F	0.38	[0.15,0.91]		0.33	0.21	0.14	0.11	0.078	0.059	0.044	0.031	0.00063
243	L	1.6	[0.3,2.7]		0.0079	0.027	0.045	0.062	0.079	0.094	0.11	0.13	0.45
244	S	1.1	[0.3,2.7]		0.015	0.047	0.073	0.096	0.11	0.13	0.14	0.16	0.22
245	I	2.6	[0.91,2.7]		1.7e-06	8.9e-05	0.00048	0.0014	0.0033	0.0063	0.011	0.02	0.96
246	I	0.65	[0.15,2.7]		0.085	0.12	0.13	0.13	0.13	0.12	0.12	0.11	0.047
247	M	1.1	[0.3,2.7]		0.0067	0.036	0.067	0.096	0.12	0.14	0.16	0.18	0.19
248	S	0.49	[0.15,0.91]		0.21	0.17	0.14	0.12	0.1	0.091	0.078	0.065	0.013
249	V	1.4	[0.41,2.7]		0.0012	0.013	0.034	0.06	0.09	0.12	0.16	0.19	0.33
250	W	1.5	[0.3,2.7]		0.0089	0.031	0.051	0.069	0.087	0.1	0.12	0.14	0.4
251	S	1.2	[0.3,2.7]		0.0044	0.026	0.052	0.08	0.11	0.13	0.16	0.18	0.26
252	F	2.6	[0.8,2.7]		3e-06	0.00015	0.00078	0.0023	0.005	0.0096	0.017	0.029	0.94
ECL3 - 253	E	2.7	[2.7,2.7]*		3e-07	1.7e-05	9.7e-05	0.00031	0.00075	0.0016	0.003	0.0057	0.99
254	S	2.6	[0.91,2.7]		1.1e-06	5.6e-05	0.00031	0.00093	0.0022	0.0043	0.0078	0.014	0.97
255	L	0.95	[0.15,2.7]		0.047	0.082	0.099	0.11	0.12	0.12	0.13	0.13	0.16
ECL3 - 256	E	2.7	[2.7,2.7]*		2.9e-07	1.6e-05	9.6e-05	0.00031	0.00075	0.0016	0.003	0.0058	0.99
257	N	2.1	[0.51,2.7]		0.00029	0.0037	0.011	0.021	0.034	0.051	0.071	0.097	0.71
258	K	2.4	[0.6,2.7]		0.00012	0.0016	0.005	0.01	0.018	0.027	0.039	0.057	0.84
259	P	0.65	[0.15,2.7]		0.076	0.12	0.13	0.13	0.13	0.13	0.12	0.12	0.04
260	V	1.4	[0.3,2.7]		0.0037	0.022	0.046	0.071	0.096	0.12	0.15	0.17	0.32
261	F	0.83	[0.3,2.7]		0.022	0.065	0.097	0.12	0.14	0.15	0.16	0.16	0.094
262	M	0.47	[0.15,0.91]		0.17	0.19	0.17	0.14	0.12	0.094	0.074	0.055	0.00088
263	F	0.77	[0.15,2.7]		0.026	0.074	0.11	0.13	0.14	0.15	0.15	0.15	0.067
264	C	1.3	[0.3,2.7]		0.011	0.036	0.059	0.079	0.097	0.11	0.13	0.14	0.33
265	E	2.5	[0.7,2.7]		5.6e-05	0.00079	0.0025	0.0053	0.0093	0.015	0.022	0.034	0.91
266	A	0.58	[0.15,0.91]		0.094	0.13	0.14	0.14	0.13	0.12	0.11	0.1	0.019
267	I	2.2	[0.6,2.7]		7.7e-05	0.0018	0.0065	0.015	0.027	0.043	0.065	0.094	0.75
TM7 - 268	A	2.7	[2.7,2.7]*		7.8e-11	3.6e-08	5.3e-07	3.2e-06	1.3e-05	4e-05	0.00011	0.00032	1
269	F	1.4	[0.3,2.7]		0.0037	0.022	0.045	0.07	0.095	0.12	0.14	0.17	0.33
270	S	0.69	[0.15,2.7]		0.079	0.12	0.13	0.13	0.13	0.13	0.12	0.11	0.059
271	Y	0.99	[0.3,2.7]		0.017	0.054	0.082	0.11	0.12	0.14	0.15	0.16	0.17
272	P	1.4	[0.41,2.7]		0.0033	0.02	0.042	0.066	0.09	0.12	0.14	0.17	0.36
273	S	0.75	[0.15,2.7]		0.063	0.1	0.12	0.13	0.13	0.13	0.13	0.12	0.08
TM7 - 274	T	2.7	[2.7,2.7]*		3.7e-08	4e-06	3.1e-05	0.00012	0.00034	0.00078	0.0017	0.0035	0.99
275	H	0.76	[0.15,2.7]		0.062	0.1	0.12	0.13	0.13	0.13	0.13	0.12	0.083
276	P	2	[0.41,2.7]		0.0011	0.0078	0.018	0.029	0.043	0.058	0.076	0.098	0.67
277	F	0.57	[0.15,0.91]		0.099	0.14	0.14	0.14	0.13	0.12	0.11	0.096	0.017
278	I	0.42	[0.15,0.91]		0.28	0.19	0.15	0.11	0.092	0.074	0.059	0.046	0.0035
279	L	0.95	[0.15,2.7]		0.047	0.081	0.099	0.11	0.12	0.12	0.13	0.13	0.17
280	I	0.38	[0.15,0.91]		0.33	0.21	0.14	0.1	0.078	0.059	0.044	0.031	0.00077
281	W	1.6	[0.3,2.7]		0.008	0.028	0.046	0.064	0.081	0.097	0.11	0.13	0.43
282	G	0.85	[0.15,2.7]		0.053	0.089	0.11	0.12	0.12	0.13	0.13	0.13	0.12
283	N	0.65	[0.15,2.7]		0.077	0.12	0.13	0.13	0.13	0.13	0.12	0.11	0.041
284	K	0.64	[0.15,2.7]		0.079	0.12	0.13	0.14	0.13	0.13	0.12	0.11	0.038
285	K	0.64	[0.15,2.7]		0.079	0.12	0.13	0.14	0.13	0.13	0.12	0.11	0.038
286	L	0.56	[0.15,2.7]		0.18	0.15	0.13	0.12	0.11	0.098	0.088	0.078	0.037
287	K	0.67	[0.15,2.7]		0.073	0.11	0.13	0.13	0.13	0.13	0.13	0.12	0.046
288	Q	0.92	[0.15,2.7]		0.049	0.083	0.1	0.11	0.12	0.13	0.13	0.13	0.15
289	T	2.3	[0.6,2.7]		5.6e-05	0.0013	0.005	0.012	0.022	0.035	0.053	0.079	0.79
290	F	0.66	[0.15,0.91]		0.037	0.094	0.13	0.14	0.15	0.15	0.14	0.13	0.025
291	L	0.41	[0.15,0.91]		0.29	0.19	0.15	0.11	0.089	0.071	0.055	0.042	0.0019
292	S	0.79	[0.15,2.7]		0.059	0.097	0.11	0.12	0.13	0.13	0.13	0.13	0.097
293	V	0.69	[0.15,2.7]		0.031	0.084	0.12	0.14	0.15	0.15	0.15	0.14	0.037
294	L	0.7	[0.15,2.7]		0.071	0.11	0.12	0.13	0.13	0.13	0.13	0.12	0.059
295	W	2.6	[0.91,2.7]		3.2e-06	9.2e-05	0.0004	0.0011	0.0022	0.0041	0.007	0.012	0.97
C-ter - 296	Q	2.7	[2.7,2.7]*		1.3e-09	2.3e-07	2.4e-06	1.2e-05	3.9e-05	0.00011	0.00026	0.00066	1
297	M	2.6	[0.8,2.7]		4.2e-06	0.00015	0.00068	0.0019	0.0041	0.0076	0.013	0.022	0.95
298	R	0.65	[0.15,2.7]		0.076	0.12	0.13	0.13	0.13	0.13	0.12	0.11	0.04
299	Y	0.84	[0.15,2.7]		0.054	0.091	0.11	0.12	0.13	0.13	0.13	0.13	0.12
300	-	1	[0.15,2.7]		0.042	0.074	0.092	0.1	0.11	0.12	0.12	0.13	0.21
301	-	0.7	[0.15,2.7]		0.068	0.11	0.12	0.13	0.13	0.13	0.13	0.12	0.057
302	-	0.72	[0.15,2.7]		0.067	0.11	0.12	0.13	0.13	0.13	0.13	0.12	0.07
303	-	1.8	[0.3,2.7]		0.0055	0.02	0.034	0.048	0.062	0.076	0.091	0.11	0.56
304	-	2.7	[2.7,2.7]*		8.1e-06	9.8e-05	0.00033	0.00079	0.0016	0.0028	0.0047	0.0082	0.98
305	-	1.3	[0.3,2.7]		0.012	0.039	0.063	0.083	0.1	0.12	0.13	0.15	0.31
306	-	2.1	[0.51,2.7]		0.00095	0.0065	0.015	0.025	0.037	0.051	0.067	0.087	0.71
307	-	2.6	[0.8,2.7]		2e-05	0.00031	0.001	0.0022	0.0041	0.0068	0.011	0.017	0.96
308	-	2.1	[0.51,2.7]		0.00094	0.0065	0.015	0.025	0.037	0.051	0.067	0.087	0.71
309	-	2.7	[2.7,2.7]*		5.2e-07	1.8e-05	8.6e-05	0.00025	0.00057	0.0011	0.0021	0.004	0.99
310	-	0.92	[0.15,2.7]		0.11	0.11	0.11	0.1	0.1	0.099	0.097	0.094	0.18
311	-	0.87	[0.15,2.7]		0.12	0.11	0.11	0.11	0.1	0.1	0.097	0.094	0.16
312	-	0.89	[0.15,2.7]		0.12	0.11	0.11	0.11	0.1	0.1	0.097	0.094	0.16
313	-	0.92	[0.15,2.7]		0.11	0.11	0.11	0.1	0.1	0.099	0.097	0.094	0.18
314	-	2.4	[0.51,2.7]		0.0012	0.005	0.0094	0.014	0.02	0.026	0.034	0.044	0.85
315	-	0.92	[0.15,2.7]		0.11	0.11	0.11	0.1	0.1	0.099	0.097	0.094	0.18
316	-	0.92	[0.15,2.7]		0.11	0.11	0.11	0.1	0.1	0.099	0.097	0.094	0.18
317	-	0.9	[0.15,2.7]		0.11	0.11	0.11	0.1	0.1	0.099	0.097	0.094	0.17
318	-	2.7	[2.7,2.7]*		1.3e-06	2.4e-05	9.2e-05	0.00023	0.00047	0.00087	0.0015	0.0028	0.99
319	-	2.7	[2.7,2.7]*		2.6e-07	5.9e-06	2.6e-05	7.4e-05	0.00017	0.00034	0.00065	0.0013	1

## Sheet: 105IG_10OG
105IG (w/o Pseudogenes)_10OG
BW Positions	hT2R10	N94(-1)	N93(-2)	N83	N82(-3)	N81(-4)	N80(-5)	hT2R46	N35-37	N34(-1)	N33	N32	N25	N24(-2)	N23(-3)	N14	CA N2	MSA position
2.61	G 65	G	G	G	G	G	G	W 66	W	W	W	W	W	W	W	W	G	103
2.65	I 69	I	I	I	I	I	I	E 70	E	E	V	V	V	V	V	V	V	107
2.66	F 70	F	F	F	F	F	F	L 71	L	L	L	L	L	L	L	L	F	108
3.25	I 81	I	I	I	I	T	T	I 82	I	I	T	T	I	I	I	I	I	119/120
3.29	S 85	S	S	S	S	S	S	Y 85	Y	Y	Y	Y	Y	Y	Y	S	S	123
3.32	W 88	W	W	W	W	W	W	W 88	W	W	W	W	W	W	W	W	W	126
3.33	V 89	V	V	V	V	V	V	A 89	A	A	V	A	A	A	A	A	T	127
3.36	N 92	N	N	N	N	N	N	N 92	N	N	N	N	N	N	N	N	N	130
3.37	Q 93	Q	Q	Q	Q	Q	H	H 93	H	H	H	H	H	H	H	H	H	131
4.65	I 150	I	I	I	I	I	I	N 150	N	N	N	N	N	N	N	D	D	189/192
ELC2	D 159	N	N	N	N	S	S	N 161	N	N	N	N	N	N	N	N	N	206
5.39	K 174	K	K	K	K	N	N	N 176	N	N	N	N	N	N	N	N	N	227
5.4	Q 175	Q	Q	Q	Q	Q	Q	T 177	T	T	M	M	M	M	M	M	M	228
5.43	L 178	L	L	L	L	L	L	T 180	T	T	T	T	T	T	T	T	L	231
6.51	Y 239	Y	Y	Y	Y	Y	Y	Y 241	Y	Y	Y	Y	Y	Y	Y	Y	Y	292
6.63	T 251	T	T	T	T	T	T	E 253	E	E	E	E	E	E	E	R	N	310
7.35	L 259	L	F	F	F	F	F	F 261	F	F	F	F	F	F	F	F	F	320
7.39	M 263	M	M	M	M	M	M	E 265	E	E	Q	Q	Q	Q	Q	Q	M	324
7.42	T 266	T	T	T	T	T	T	A 268	T	T	I	I	I	A	R	G	A	327
7.43	A 267	V	V	V	V	V	V	F 269	F	F	F	F	F	F	F	I	I	328
Posterior probability legend:
>0.99	0.9 – 0.99	0.8-0.9	0.7-0.8	0.6-0.7	0.5-0.6	0.4-0.5	0.3-0.4	0.2-0.3
FastML:	http://fastml.tau.ac.il/results/1503837113/output.php

## Sheet: 105IG_5OG
105IG_5OG (mV1R69, ratV1R96, zebrafishV1R, alligatorV1R, RhesusMacaqV1R)
BW Positions	hT2R10	N98(-1)	N93(-2)	N82(-3)	N81(-4)	N80(-5)	hT2R46	N78-77	N76	N75(-1)	N65(-2)	N41(-3)	CA N2	MSA position
2.61	G 65	G	G	G	G	G	W 66	W	W	W	W	W	G	109
2.65	I 69	I	I	I	I	I	E 70	E	E	E	V	V	I	113
2.66	F 70	F	F	F	F	F	L 71	L	L	L	L	L	F	114
3.25	I 81	I	I	I	T	T	I 82	I	I	I	I	I	E	125/126
3.29	S 85	S	S	S	S	S	Y 85	Y	Y	Y	Y	Y	S	129
3.32	W 88	W	W	W	W	W	W 88	W	W	W	W	W	W	132
3.33	V 89	V	V	V	V	V	A 89	A	A	A	A	A	V	133
3.36	N 92	N	N	N	N	N	N 92	N	N	N	N	N	N	136
3.37	Q 93	Q	Q	Q	Q	H	H 93	H	H	H	H	H	H	137
4.65	I 150	-	-	-	-	-	N 150	N	N	N	N	N	D	195/198
5.39	K 174	K	K	K	N	N	N 176	N	N	N	N	N	N	230
5.4	Q 175	Q	Q	Q	Q	Q	T 177	T	T	T	M	M	M	231
5.43	L 178	L	L	L	L	L	T 180	T	T	T	T	T	L	234
6.51	Y 239	Y	Y	Y	Y	Y	Y 241	Y	Y	Y	Y	Y	Y	295
6.63	T 251	T	T	T	T	T	E 253	E	E	E	E	E	T	309
7.39	M 263	M	M	M	M	M	E 265	E	E	E	Q	Q	M	321
7.42	T 266	T	T	T	T	T	A 268	T	T	T	T	R	T	324
7.43	A 267	V	V	V	V	V	F 269	F	F	F	F	F	I	325
Posterior probability legend:
>0.99	0.9 – 0.99	0.8-0.9	0.7-0.8	0.6-0.7		0.5-0.6	0.4-0.5	0.3-0.4	0.2-0.3
FastML:	http://fastml.tau.ac.il/results/1498417985/output.php

## Sheet: 105IG_5OG(2)
105IG_5OG (2): frogT2R20, chimpV1R3, frogV1R, mV1R62, alligatorT2R
BW Positions	hT2R10	N17(-1)	N16(-2)	N5(-3)	N4(-4)	N3(-5)	hT2R46	N43-45	N42(-1)	N41(-2)	N40(-3)	CA N2	MSA position
2.61	G 65	G	G	G	G	G	W 66	W	W	W	W	G	91
2.65	I 69	I	I	I	I	I	E 70	E	E	V	V	V	95
2.66	F 70	F	F	F	F	F	L 71	L	L	L	L	F	96
3.25	I 81	I	I	I	T	T	I 82	I	I	I	I	I	107/108
3.29	S 85	S	S	S	S	S	Y 85	Y	Y	Y	Y	S	111
3.32	W 88	W	W	W	W	W	W 88	W	W	W	W	W	114
3.33	V 89	V	V	V	V	V	A 89	A	A	A	A	T	115
3.36	N 92	N	N	N	N	N	N 92	N	N	N	N	N	118
3.37	Q 93	Q	Q	Q	Q	H	H 93	H	H	H	H	H	119
4.65	I 150	I	I	I	I	I	N 150	N	N	N	N	D	181/184
5.39	K 174	K	K	K	N	N	N 176	N	N	N	N	N	217
5.4	Q 175	Q	Q	Q	Q	Q	T 177	T	T	M	M	M	218
5.43	L 178	L	L	L	L	L	T 180	T	T	T	T	F	221
6.51	Y 239	Y	Y	Y	Y	Y	Y 241	Y	Y	Y	Y	Y	282
6.63	T 251	T	T	T	T	T	E 253	E	E	E	E	N	297
7.39	M 263	M	M	M	M	M	E 265	E	E	Q	Q	Q	312
7.42	T 266	T	T	T	T	T	A 268	T	T	A	R	A	315
7.43	A 267	V	V	V	V	V	F 269	F	F	F	F	I	316
Posterior probability legend:
>0.99	0.9 – 0.99	0.8-0.9	0.7-0.8	0.6-0.7	0.5-0.6	0.4-0.5	0.3-0.4	0.2-0.3
FastML:	http://fastml.tau.ac.il/results/1500309697/output.php
Tree w/ reconstructed ancestors:
(((((((R10panda:0.078572,((WolfR10:0.003138,((R10Canis:0.000000,HuntingDogR10:0.000000)N11:0.000000,ManedWolfR10:0.000000)N10:0.000000)N9:0.003124,(((CorsacFoxR10:0.003128,RedFoxR10:0.009391)N14:0.000000,FennecFoxR10:0.015725)N13:0.000000,TibetanFoxR10:0.000000)N12:0.000000)N8:0.037837)N7:0.033768,(PantheraPardusR10:0.023358,AcinonyxJubatusR10:0.009196)N15:0.103911)N6:0.029054,((((R10Rmacaq:0.031…

## Sheet: 116IG_10OG
116IG (with Pseudogenes)_10OG
BW Positions	hT2R10	N96 (-1)	N95 (-2)	N107	N94 (-3)	N92 (-4)	N91 (-5)	hT2R46	N30-32	N29 (-1)	N22	N20-21	N19 (-2)	N18 (-3)	N4	CA N2	MSA position
2.61	G 65	G	G	G	G	G	G	W 66	W	W	W	W	W	W	W	G	103
2.65	I 69	I	I	I	I	I	I	E 70	E	E	V	V	V	V	V	V	107
2.66	F 70	F	F	F	F	F	F	L 71	L	L	L	L	L	L	L	F	108
3.25	I 81	I	I	I	I	T	T	I 82	I	I	T	T	I	I	I	I	119/120
3.29	S 85	S	S	S	S	S	S	Y 85	Y	Y	Y	Y	Y	Y	S	S	123
3.32	W 88	W	W	W	W	W	W	W 88	W	W	W	W	W	W	W	W	126
3.33	V 89	V	V	V	V	V	V	A 89	A	A	V	A	A	A	A	T	127
3.36	N 92	N	N	N	N	N	N	N 92	N	N	N	N	N	N	N	N	130
3.37	Q 93	Q	Q	Q	Q	Q	H	H 93	H	H	H	H	H	H	H	H	131
4.65	I 150	I	I	I	I	I	I	N 150	N	N	N	N	N	N	D	D	190/193
5.39	K 174	K	K	K	K	N	N	N 176	N	N	N	N	N	N	N	N	225
5.4	Q 175	Q	Q	Q	Q	Q	Q	T 177	T	T	M	M	M	M	M	M	226
5.43	L 178	L	L	L	L	L	L	T 180	T	T	T	T	T	T	T	L	229
6.51	Y 239	Y	Y	Y	Y	Y	Y	Y 241	Y	Y	Y	Y	Y	Y	Y	Y	290
6.63	T 251	T	T	T	T	T	T	E 253	E	E	E	E	E	E	R	N	308
7.39	M 263	M	M	M	M	M	M	E 265	E	E	Q	Q	Q	Q	Q	M	322
7.42	T 266	T	T	T	T	T	T	A 268	T	A	I	I	A	A	A	A	325
7.43	A 267	V	V	V	V	V	V	F 269	F	F	F	F	F	F	I	I	326
Posterior probability legend:
>0.99	0.9 – 0.99	0.8-0.9	0.7-0.8	0.6-0.7	0.5-0.6	0.4-0.5	0.3-0.4	0.2-0.3
FastML:	http://fastml.tau.ac.il/results/1498403260/output.php

## Sheet: 116IG_5OG
116IG_5OG (mV1R69, ratV1R96, zebrafishV1R, alligatorV1R, RhesusMacaqV1R)
BW Positions	hT2R10	N104	N97	N96	N91	hT2R46	N50	N49	N48	N47	N40	N39	N38	N37	N36	CA N2	MSA position
2.61	G 65	G	G	G	G	W 66	W	W	W	W	W	W	W	W	W	G	109
2.65	I 69	I	I	I	I	E 70	E	E	E	E	V	V	V	V	V	V	113
2.66	F 70	F	F	F	F	L 71	L	L	L	L	L	L	L	L	L	F	114
3.25	I 81	I	I	I	I	I 82	I	I	I	I	T	T	I	I	I	E	125/126
3.29	S 85	S	S	S	S	Y 85	Y	Y	Y	Y	Y	Y	Y	Y	Y	S	129
3.32	W 88	W	W	W	W	W 88	W	W	W	W	W	W	W	W	W	W	132
3.33	V 89	V	V	V	V	A 89	A	A	A	A	V	A	A	A	A	V	133
3.36	N 92	N	N	N	N	N 92	N	N	N	N	N	N	N	N	N	N	136
3.37	Q 93	Q	Q	Q	H	H 93	H	H	H	H	H	H	H	H	H	H	137
4.65	I 150	-	-	-	-	N 150	N	N	N	N	N	N	N	N	N	D	195/198
5.39	K 174	K	K	K	N	N 176	N	N	N	N	N	N	N	N	N	N	230
5.4	Q 175	Q	Q	Q	Q	T 177	T	T	T	T	M	M	M	M	M	Q	231
5.43	L 178	L	L	L	L	T 180	T	T	T	T	T	T	T	T	T	L	234
6.51	Y 239	Y	Y	Y	Y	Y 241	Y	Y	Y	Y	Y	Y	Y	Y	Y	Y	295
6.63	T 251	T	T	T	T	E 253	E	E	E	E	E	E	E	E	E	T	309
7.39	M 263	M	M	M	M	E 265	E	E	E	E	Q	Q	Q	Q	Q	M	321
7.42	T 266	T	T	T	T	A 268	T	T	T	A	I	I	I	A	A	T	324
7.43	A 267	V	V	V	V	F 269	F	F	F	F	F	F	F	F	F	V	325
Posterior probability legend:
>0.99	0.9 – 0.99	0.8-0.9	0.7-0.8	0.6-0.7	0.5-0.6	0.4-0.5	0.3-0.4	0.2-0.3
FastML:	http://fastml.tau.ac.il/results/1498417985/output.php

[truncated: 3 more sheets: 116IG_5OG(2), 116IG_mV1Rs, 116IG_alligat]
